# Supplementary material for: Genome-wide identification and expression analysis of the ADH gene family under diverse stresses in tobacco (Nicotiana tabacum L.)
Source: BMC Genomics. 2024 Jan 2;25:13. doi: 10.1186/s12864-023-09813-4 (PMC10759372; doi:10.1186/s12864-023-09813-4)
Supplement: Supplementary file 1 — Additional file 1: Table S1. Syntenic analysis of ADH genes among tobacco, Arabidopsis and tomato. [file 12864_2023_9813_MOESM1_ESM.xlsx]

## Sheet: Sheet1
Table S1 Syntenic analysis of ADH genes among tobacco, Arabidopsis and tomato.
No.	Nicotiana tabacum L.	Arabidopsis	Solanum lycopersicum
1	Nitab4.5_0000385g0080.1	AT5G43940.2	Solyc09g064370.3.1
2	Nitab4.5_0000445g0060.1	AT1G77120.1	Solyc04g064710.3.1
3	Nitab4.5_0002815g0020.1	AT4G34230.2	Solyc01g107590.3.1
4	Nitab4.5_0000588g0350.1	AT5G42250.1	Solyc12g094500.2.1
5	Nitab4.5_0000332g0200.1	AT3G15090.1	Solyc12g014050.2.1
6	Nitab4.5_0000496g0010.1		Solyc05g056540.3.1
7	Nitab4.5_0001170g0200.1		Solyc02g078940.3.1
8	Nitab4.5_0000262g0070.1		Solyc06g034120.3.1
9	Nitab4.5_0000392g0070.1		Solyc09g064370.3.1
10	Nitab4.5_0000103g0040.1		Solyc03g095313.1.1
11	Nitab4.5_0000477g0170.1		Solyc06g072160.3.1
12	Nitab4.5_0001146g0200.1		Solyc01g006510.3.1
13	Nitab4.5_0000357g0320.1		Solyc12g055820.2.1
14	Nitab4.5_0008803g0020.1		Solyc05g005460.3.1
15	Nitab4.5_0000203g0130.1		Solyc05g005460.3.1
16	Nitab4.5_0000403g0100.1		Solyc09g059020.3.1
