# Supplementary material for: Genome-wide identification and expression analysis of the ADH gene family under diverse stresses in tobacco (Nicotiana tabacum L.)
Source: BMC Genomics. 2024 Jan 2;25:13. doi: 10.1186/s12864-023-09813-4 (PMC10759372; doi:10.1186/s12864-023-09813-4)
Supplement: Supplementary file 3 — Additional file 3: Table S3. a The accession number of ADHs from other plants in our paper. b Paralogous genes and orthologous genes of NtADH with other species [file 12864_2023_9813_MOESM3_ESM.zip]

Archive with 2 entries (2 files):
- Additional file 3/Table S3a.docx
- Additional file 3/Table S3b.xlsx
