# Supplementary material for: Genome-wide identification and expression analysis of the ADH gene family under diverse stresses in tobacco (Nicotiana tabacum L.)
Source: BMC Genomics. 2024 Jan 2;25:13. doi: 10.1186/s12864-023-09813-4 (PMC10759372; doi:10.1186/s12864-023-09813-4)
Supplement: Supplementary file 3 — Additional file 3: Table S3. a The accession number of ADHs from other plants in our paper. b Paralogous genes and orthologous genes of NtADH with other species [file 12864_2023_9813_MOESM3_ESM.zip › Additional file 3/Table S3b.xlsx]

## Sheet: Sheet1
Table S3b Paralogous genes and orthologous genes of NtADH with other species
No.	Paralogous genes	Orthologous genes
1	NtADH40/NtADH29	CmADH2/At-ADH
2	CmADH3/CmADH10	LeADH1/CmADH9
3	LeADH7A/LeADH5	CmADH5/NtADH33
4	NtADH38/NtADH11	NtADH10/LeFDH
5	NtADH22/NtADH21
6	AtFDH1/AtFDH
7	NtADH6/NtADH7
8	LeADH3/LeADH2
9	NtADH14/NtADH12
10	Mi-ADH2/MiADH1
11	CmADH1/CmADH11
12	NtADH35/NtADH34
13	NtADH37/NtADH31
14	NtADH47/NtADH46
15	NtADH18/NtADH16
16	NtADH30/NtADH23
17	NtADH2/NtADH3
18	NtADH32/NtADH28
19	NtADH43/NtADH44
20	NtADH41/NtADH45
21	NtADH49/NtADH50
22	NtADH20/NtADH24
23	NtADH48/NtADH51
24	NtADH17/NtADH19
25	NtADH27/NtADH53
26	NtADH9/NtADH13
27	NtADH4/NtADH5
