# Supplementary material for: Genome-wide identification and expression analysis of the ADH gene family under diverse stresses in tobacco (Nicotiana tabacum L.)
Source: BMC Genomics. 2024 Jan 2;25:13. doi: 10.1186/s12864-023-09813-4 (PMC10759372; doi:10.1186/s12864-023-09813-4)
Supplement: Supplementary file 4 — Additional file 4: Table S4. Cis-elements present in the promoters of NtADH genes. [file 12864_2023_9813_MOESM4_ESM.xlsx]

## Sheet: plantCARE_output_PlantCARE_7113
Table S4 Cis-elements present in the promoters of NtADH genes
Gene_id	Gene cis-element	Location	Length	Function
Nitab4.5_0000103g0040.1	Box 4	622	6	part of a conserved DNA module involved in light responsiveness
Nitab4.5_0000103g0040.1	Box 4	626	6	part of a conserved DNA module involved in light responsiveness
Nitab4.5_0000103g0040.1	Box 4	1699	6	part of a conserved DNA module involved in light responsiveness
Nitab4.5_0000103g0040.1	GT1-motif	929	6	light responsive element
Nitab4.5_0000103g0040.1	GT1-motif	1010	7	light responsive element
Nitab4.5_0000103g0040.1	GT1-motif	1011	6	light responsive element
Nitab4.5_0000103g0040.1	CGTCA-motif	891	5	cis-acting regulatory element involved in the MeJA-responsiveness
Nitab4.5_0000103g0040.1	AT-rich sequence	1582	9	element for maximal elicitor-mediated activation (2copies)
Nitab4.5_0000103g0040.1	I-box	1346	9	part of a light responsive element
Nitab4.5_0000103g0040.1	ACE	1461	9	cis-acting element involved in light responsiveness
Nitab4.5_0000103g0040.1	ABRE	1239	9	cis-acting element involved in the abscisic acid responsiveness
Nitab4.5_0000103g0040.1	ARE	297	6	cis-acting regulatory element essential for the anaerobic induction
Nitab4.5_0000103g0040.1	CCAAT-box	1139	6	MYBHv1 binding site
Nitab4.5_0000103g0040.1	CCAAT-box	1228	6	MYBHv1 binding site
Nitab4.5_0000103g0040.1	Gap-box	128	9.5	part of a light responsive element
Nitab4.5_0000103g0040.1	AE-box	28	8	part of a module for light response
Nitab4.5_0000103g0040.1	AE-box	83	8	part of a module for light response
Nitab4.5_0000103g0040.1	TGACG-motif	891	5	cis-acting regulatory element involved in the MeJA-responsiveness
Nitab4.5_0000203g0130.1	ABRE	1374	5	cis-acting element involved in the abscisic acid responsiveness
Nitab4.5_0000203g0130.1	G-Box	1374	6	cis-acting regulatory element involved in light responsiveness
Nitab4.5_0000203g0130.1	I-box	1056	10	part of a light responsive element
Nitab4.5_0000203g0130.1	AE-box	1595	8	part of a module for light response
Nitab4.5_0000203g0130.1	ARE	433	6	cis-acting regulatory element essential for the anaerobic induction
Nitab4.5_0000203g0130.1	ARE	1753	6	cis-acting regulatory element essential for the anaerobic induction
Nitab4.5_0000203g0130.1	GA-motif	1386	8	part of a light responsive element
Nitab4.5_0000203g0130.1	Box 4	1013	6	part of a conserved DNA module involved in light responsiveness
Nitab4.5_0000203g0130.1	Box 4	1320	6	part of a conserved DNA module involved in light responsiveness
Nitab4.5_0000203g0130.1	Box 4	1575	6	part of a conserved DNA module involved in light responsiveness
Nitab4.5_0000203g0130.1	MRE	548	7	MYB binding site involved in light responsiveness
Nitab4.5_0000203g0130.1	MRE	1585	7	MYB binding site involved in light responsiveness
Nitab4.5_0000203g0130.1	TCCC-motif	493	7	part of a light responsive element
Nitab4.5_0000203g0130.1	CAT-box	843	6	cis-acting regulatory element related to meristem expression
Nitab4.5_0000262g0070.1	G-Box	218	6	cis-acting regulatory element involved in light responsiveness
Nitab4.5_0000262g0070.1	G-Box	1717	6	cis-acting regulatory element involved in light responsiveness
Nitab4.5_0000262g0070.1	ABRE	219	5	cis-acting element involved in the abscisic acid responsiveness
Nitab4.5_0000262g0070.1	ABRE	1326	5	cis-acting element involved in the abscisic acid responsiveness
Nitab4.5_0000262g0070.1	ABRE	1717	6	cis-acting element involved in the abscisic acid responsiveness
Nitab4.5_0000262g0070.1	ABRE	1718	5	cis-acting element involved in the abscisic acid responsiveness
Nitab4.5_0000262g0070.1	AE-box	316	8	part of a module for light response
Nitab4.5_0000262g0070.1	TGACG-motif	173	5	cis-acting regulatory element involved in the MeJA-responsiveness
Nitab4.5_0000262g0070.1	LTR	1644	6	cis-acting element involved in low-temperature responsiveness
Nitab4.5_0000262g0070.1	CGTCA-motif	173	5	cis-acting regulatory element involved in the MeJA-responsiveness
Nitab4.5_0000262g0070.1	A-box	1965	6	cis-acting regulatory element
Nitab4.5_0000262g0070.1	GC-motif	1899	6	enhancer-like element involved in anoxic specific inducibility
Nitab4.5_0000262g0070.1	CAT-box	271	6	cis-acting regulatory element related to meristem expression
Nitab4.5_0000262g0070.1	CAT-box	520	6	cis-acting regulatory element related to meristem expression
Nitab4.5_0000262g0070.1	CAT-box	1787	6	cis-acting regulatory element related to meristem expression
Nitab4.5_0000262g0070.1	CAT-box	1817	6	cis-acting regulatory element related to meristem expression
Nitab4.5_0000262g0070.1	G-box	1326	6	cis-acting regulatory element involved in light responsiveness
Nitab4.5_0000262g0070.1	G-box	1717	6	cis-acting regulatory element involved in light responsiveness
Nitab4.5_0000270g0270.1	Box 4	128	6	part of a conserved DNA module involved in light responsiveness
Nitab4.5_0000270g0270.1	Box 4	733	6	part of a conserved DNA module involved in light responsiveness
Nitab4.5_0000270g0270.1	Box 4	737	6	part of a conserved DNA module involved in light responsiveness
Nitab4.5_0000270g0270.1	Box 4	1540	6	part of a conserved DNA module involved in light responsiveness
Nitab4.5_0000270g0270.1	GT1-motif	185	6	light responsive element
Nitab4.5_0000270g0270.1	CGTCA-motif	1849	5	cis-acting regulatory element involved in the MeJA-responsiveness
Nitab4.5_0000270g0270.1	G-box	1669	6	cis-acting regulatory element involved in light responsiveness
Nitab4.5_0000270g0270.1	G-box	1752	6	cis-acting regulatory element involved in light responsiveness
Nitab4.5_0000270g0270.1	CAT-box	1581	6	cis-acting regulatory element related to meristem expression
Nitab4.5_0000270g0270.1	G-Box	887	6	cis-acting regulatory element involved in light responsiveness
Nitab4.5_0000270g0270.1	ABRE	887	5	cis-acting element involved in the abscisic acid responsiveness
Nitab4.5_0000270g0270.1	ABRE	1667	9	cis-acting element involved in the abscisic acid responsiveness
Nitab4.5_0000270g0270.1	ABRE	1669	5	cis-acting element involved in the abscisic acid responsiveness
Nitab4.5_0000270g0270.1	ABRE	1753	5	cis-acting element involved in the abscisic acid responsiveness
Nitab4.5_0000270g0270.1	TC-rich repeats	335	9	cis-acting element involved in defense and stress responsiveness
Nitab4.5_0000270g0270.1	Sp1	330	6	light responsive element
Nitab4.5_0000270g0270.1	ARE	1609	6	cis-acting regulatory element essential for the anaerobic induction
Nitab4.5_0000270g0270.1	TCA-element	614	9	cis-acting element involved in salicylic acid responsiveness
Nitab4.5_0000270g0270.1	TCA-element	1370	9	cis-acting element involved in salicylic acid responsiveness
Nitab4.5_0000270g0270.1	TGACG-motif	1849	5	cis-acting regulatory element involved in the MeJA-responsiveness
Nitab4.5_0000270g0270.1	P-box	576	7	gibberellin-responsive element
Nitab4.5_0000270g0270.1	TCT-motif	345	6	part of a light responsive element
Nitab4.5_0000332g0200.1	AT-rich element	824	10	binding site of AT-rich DNA binding protein (ATBP-1)
Nitab4.5_0000332g0200.1	GA-motif	82	8	part of a light responsive element
Nitab4.5_0000332g0200.1	MSA-like	1707	8.5	cis-acting element involved in cell cycle regulation
Nitab4.5_0000332g0200.1	O2-site	1787	8	cis-acting regulatory element involved in zein metabolism regulation
Nitab4.5_0000332g0200.1	Box 4	1607	6	part of a conserved DNA module involved in light responsiveness
Nitab4.5_0000332g0200.1	Box 4	1690	6	part of a conserved DNA module involved in light responsiveness
Nitab4.5_0000332g0200.1	TGA-element	291	6	auxin-responsive element
Nitab4.5_0000332g0200.1	TGA-element	482	6	auxin-responsive element
Nitab4.5_0000332g0200.1	GATA-motif	187	10	part of a light responsive element
Nitab4.5_0000332g0200.1	LAMP-element	164	8	part of a light responsive element
Nitab4.5_0000332g0200.1	G-box	1850	6	cis-acting regulatory element involved in light responsiveness
Nitab4.5_0000332g0200.1	G-box	1888	6	cis-acting regulatory element involved in light responsiveness
Nitab4.5_0000332g0200.1	ATCT-motif	242	9	part of a conserved DNA module involved in light responsiveness
Nitab4.5_0000332g0200.1	ABRE	1888	5	cis-acting element involved in the abscisic acid responsiveness
Nitab4.5_0000332g0200.1	I-box	185	9	part of a light responsive element
Nitab4.5_0000332g0200.1	I-box	187	9	part of a light responsive element
Nitab4.5_0000332g0200.1	I-box	384	10	part of a light responsive element
Nitab4.5_0000332g0200.1	I-box	723	8	part of a light responsive element
Nitab4.5_0000332g0200.1	P-box	250	7	gibberellin-responsive element
Nitab4.5_0000332g0200.1	LTR	131	6	cis-acting element involved in low-temperature responsiveness
Nitab4.5_0000332g0200.1	LTR	1377	6	cis-acting element involved in low-temperature responsiveness
Nitab4.5_0000332g0200.1	MBS	322	6	MYB binding site involved in drought-inducibility
Nitab4.5_0000332g0200.1	MBS	1079	6	MYB binding site involved in drought-inducibility
Nitab4.5_0000357g0320.1	TCA-element	541	9	cis-acting element involved in salicylic acid responsiveness
Nitab4.5_0000357g0320.1	TCA-element	1154	9	cis-acting element involved in salicylic acid responsiveness
Nitab4.5_0000357g0320.1	TGACG-motif	1859	5	cis-acting regulatory element involved in the MeJA-responsiveness
Nitab4.5_0000357g0320.1	LTR	665	6	cis-acting element involved in low-temperature responsiveness
Nitab4.5_0000357g0320.1	P-box	140	7	gibberellin-responsive element
Nitab4.5_0000357g0320.1	ARE	471	6	cis-acting regulatory element essential for the anaerobic induction
Nitab4.5_0000357g0320.1	chs-CMA2a	1659	8	part of a light responsive element
Nitab4.5_0000357g0320.1	GATT-motif	1102	11	part of a light responsive element
Nitab4.5_0000357g0320.1	GATA-motif	504	9	part of a light responsive element
Nitab4.5_0000357g0320.1	AT1-motif	216	13	part of a light responsive module
Nitab4.5_0000357g0320.1	GT1-motif	854	7	light responsive element
Nitab4.5_0000357g0320.1	GT1-motif	855	6	light responsive element
Nitab4.5_0000357g0320.1	AT-rich element	1551	10	binding site of AT-rich DNA binding protein (ATBP-1)
Nitab4.5_0000357g0320.1	CGTCA-motif	1859	5	cis-acting regulatory element involved in the MeJA-responsiveness
Nitab4.5_0000357g0320.1	MRE	857	7	MYB binding site involved in light responsiveness
Nitab4.5_0000357g0320.1	O2-site	494	9	cis-acting regulatory element involved in zein metabolism regulation
Nitab4.5_0000357g0320.1	Box 4	576	6	part of a conserved DNA module involved in light responsiveness
Nitab4.5_0000385g0080.1	ARE	110	6	cis-acting regulatory element essential for the anaerobic induction
Nitab4.5_0000385g0080.1	ARE	164	6	cis-acting regulatory element essential for the anaerobic induction
Nitab4.5_0000385g0080.1	LTR	1028	6	cis-acting element involved in low-temperature responsiveness
Nitab4.5_0000385g0080.1	LTR	1231	6	cis-acting element involved in low-temperature responsiveness
Nitab4.5_0000385g0080.1	LTR	1763	6	cis-acting element involved in low-temperature responsiveness
Nitab4.5_0000385g0080.1	TCA-element	148	9	cis-acting element involved in salicylic acid responsiveness
Nitab4.5_0000385g0080.1	P-box	778	7	gibberellin-responsive element
Nitab4.5_0000385g0080.1	P-box	850	7	gibberellin-responsive element
Nitab4.5_0000385g0080.1	P-box	1159	7	gibberellin-responsive element
Nitab4.5_0000385g0080.1	I-box	58	9	part of a light responsive element
Nitab4.5_0000385g0080.1	I-box	1062	9	part of a light responsive element
Nitab4.5_0000385g0080.1	I-box	1078	9	part of a light responsive element
Nitab4.5_0000385g0080.1	G-Box	370	6	cis-acting regulatory element involved in light responsiveness
Nitab4.5_0000385g0080.1	ABRE	370	5	cis-acting element involved in the abscisic acid responsiveness
Nitab4.5_0000385g0080.1	G-box	370	8	cis-acting regulatory element involved in light responsiveness
Nitab4.5_0000385g0080.1	CAT-box	1940	6	cis-acting regulatory element related to meristem expression
Nitab4.5_0000385g0080.1	TCCC-motif	346	7	part of a light responsive element
Nitab4.5_0000385g0080.1	HD-Zip 1	749	8.5	element involved in differentiation of the palisade mesophyll cells
Nitab4.5_0000385g0080.1	Box 4	404	6	part of a conserved DNA module involved in light responsiveness
Nitab4.5_0000385g0080.1	Box 4	408	6	part of a conserved DNA module involved in light responsiveness
Nitab4.5_0000385g0080.1	Box 4	505	6	part of a conserved DNA module involved in light responsiveness
Nitab4.5_0000385g0080.1	Box 4	878	6	part of a conserved DNA module involved in light responsiveness
Nitab4.5_0000385g0080.1	Box 4	882	6	part of a conserved DNA module involved in light responsiveness
Nitab4.5_0000385g0080.1	Box 4	935	6	part of a conserved DNA module involved in light responsiveness
Nitab4.5_0000385g0080.1	GCN4_motif	511	7	cis-regulatory element involved in endosperm expression
Nitab4.5_0000385g0080.1	AT-rich sequence	1169	9	element for maximal elicitor-mediated activation (2copies)
Nitab4.5_0000385g0080.1	GTGGC-motif	1987	10	part of a light responsive element
Nitab4.5_0000392g0070.1	GA-motif	475	8	part of a light responsive element
Nitab4.5_0000392g0070.1	GA-motif	507	8	part of a light responsive element
Nitab4.5_0000392g0070.1	TGA-element	425	6	auxin-responsive element
Nitab4.5_0000392g0070.1	G-box	265	6	cis-acting regulatory element involved in light responsiveness
Nitab4.5_0000392g0070.1	CAT-box	1939	6	cis-acting regulatory element related to meristem expression
Nitab4.5_0000392g0070.1	Box III	1100	11	protein binding site
Nitab4.5_0000392g0070.1	Box III	1352	11	protein binding site
Nitab4.5_0000392g0070.1	TC-rich repeats	923	9	cis-acting element involved in defense and stress responsiveness
Nitab4.5_0000392g0070.1	ABRE	266	5	cis-acting element involved in the abscisic acid responsiveness
Nitab4.5_0000392g0070.1	ABRE	549	5	cis-acting element involved in the abscisic acid responsiveness
Nitab4.5_0000392g0070.1	ABRE	755	5	cis-acting element involved in the abscisic acid responsiveness
Nitab4.5_0000392g0070.1	G-Box	549	6	cis-acting regulatory element involved in light responsiveness
Nitab4.5_0000392g0070.1	G-Box	754	6	cis-acting regulatory element involved in light responsiveness
Nitab4.5_0000392g0070.1	TCA-element	248	9	cis-acting element involved in salicylic acid responsiveness
Nitab4.5_0000392g0070.1	LTR	1716	6	cis-acting element involved in low-temperature responsiveness
Nitab4.5_0000392g0070.1	P-box	1486	7	gibberellin-responsive element
Nitab4.5_0000392g0070.1	P-box	1647	7	gibberellin-responsive element
Nitab4.5_0000392g0070.1	TCT-motif	234	6	part of a light responsive element
Nitab4.5_0000392g0070.1	ARE	60	6	cis-acting regulatory element essential for the anaerobic induction
Nitab4.5_0000392g0070.1	ARE	147	6	cis-acting regulatory element essential for the anaerobic induction
Nitab4.5_0000392g0070.1	chs-CMA2a	1208	8	part of a light responsive element
Nitab4.5_0000392g0070.1	chs-CMA2a	1359	8	part of a light responsive element
Nitab4.5_0000402g0150.1	TGACG-motif	694	5	cis-acting regulatory element involved in the MeJA-responsiveness
Nitab4.5_0000402g0150.1	TGACG-motif	918	5	cis-acting regulatory element involved in the MeJA-responsiveness
Nitab4.5_0000402g0150.1	LTR	766	6	cis-acting element involved in low-temperature responsiveness
Nitab4.5_0000402g0150.1	TCT-motif	1515	6	part of a light responsive element
Nitab4.5_0000402g0150.1	P-box	1509	7	gibberellin-responsive element
Nitab4.5_0000402g0150.1	ARE	478	6	cis-acting regulatory element essential for the anaerobic induction
Nitab4.5_0000402g0150.1	ARE	538	6	cis-acting regulatory element essential for the anaerobic induction
Nitab4.5_0000402g0150.1	ARE	769	6	cis-acting regulatory element essential for the anaerobic induction
Nitab4.5_0000402g0150.1	ARE	1948	6	cis-acting regulatory element essential for the anaerobic induction
Nitab4.5_0000402g0150.1	ABRE	430	5	cis-acting element involved in the abscisic acid responsiveness
Nitab4.5_0000402g0150.1	ABRE	692	5	cis-acting element involved in the abscisic acid responsiveness
Nitab4.5_0000402g0150.1	TC-rich repeats	1991	9	cis-acting element involved in defense and stress responsiveness
Nitab4.5_0000402g0150.1	G-Box	430	6	cis-acting regulatory element involved in light responsiveness
Nitab4.5_0000402g0150.1	G-box	692	6	cis-acting regulatory element involved in light responsiveness
Nitab4.5_0000402g0150.1	CGTCA-motif	694	5	cis-acting regulatory element involved in the MeJA-responsiveness
Nitab4.5_0000402g0150.1	CGTCA-motif	918	5	cis-acting regulatory element involved in the MeJA-responsiveness
Nitab4.5_0000402g0150.1	AuxRR-core	349	7	cis-acting regulatory element involved in auxin responsiveness
Nitab4.5_0000402g0150.1	O2-site	691	9	cis-acting regulatory element involved in zein metabolism regulation
Nitab4.5_0000402g0150.1	O2-site	1880	9	cis-acting regulatory element involved in zein metabolism regulation
Nitab4.5_0000402g0160.1	ABRE	1784	5	cis-acting element involved in the abscisic acid responsiveness
Nitab4.5_0000402g0160.1	ABRE	1836	5	cis-acting element involved in the abscisic acid responsiveness
Nitab4.5_0000402g0160.1	ABRE	1869	5	cis-acting element involved in the abscisic acid responsiveness
Nitab4.5_0000402g0160.1	RY-element	724	8	cis-acting regulatory element involved in seed-specific regulation
Nitab4.5_0000402g0160.1	ARE	981	6	cis-acting regulatory element essential for the anaerobic induction
Nitab4.5_0000402g0160.1	CGTCA-motif	694	5	cis-acting regulatory element involved in the MeJA-responsiveness
Nitab4.5_0000402g0160.1	CGTCA-motif	1004	5	cis-acting regulatory element involved in the MeJA-responsiveness
Nitab4.5_0000402g0160.1	CGTCA-motif	1838	5	cis-acting regulatory element involved in the MeJA-responsiveness
Nitab4.5_0000402g0160.1	CGTCA-motif	1871	5	cis-acting regulatory element involved in the MeJA-responsiveness
Nitab4.5_0000402g0160.1	Box 4	258	6	part of a conserved DNA module involved in light responsiveness
Nitab4.5_0000402g0160.1	Box 4	1821	6	part of a conserved DNA module involved in light responsiveness
Nitab4.5_0000402g0160.1	Box 4	1825	6	part of a conserved DNA module involved in light responsiveness
Nitab4.5_0000402g0160.1	Box 4	1946	6	part of a conserved DNA module involved in light responsiveness
Nitab4.5_0000402g0160.1	O2-site	1835	9	cis-acting regulatory element involved in zein metabolism regulation
Nitab4.5_0000402g0160.1	O2-site	1856	9	cis-acting regulatory element involved in zein metabolism regulation
Nitab4.5_0000402g0160.1	O2-site	1868	9	cis-acting regulatory element involved in zein metabolism regulation
Nitab4.5_0000402g0160.1	GCN4_motif	564	7	cis-regulatory element involved in endosperm expression
Nitab4.5_0000402g0160.1	GATA-motif	241	7	part of a light responsive element
Nitab4.5_0000402g0160.1	3-AF3 binding site	931	10	part of a conserved DNA module array (CMA3)
Nitab4.5_0000402g0160.1	G-box	1784	6	cis-acting regulatory element involved in light responsiveness
Nitab4.5_0000402g0160.1	G-box	1836	6	cis-acting regulatory element involved in light responsiveness
Nitab4.5_0000402g0160.1	G-box	1869	6	cis-acting regulatory element involved in light responsiveness
Nitab4.5_0000402g0160.1	Box III	1913	11	protein binding site
Nitab4.5_0000402g0170.1	MBSI	1252	11	MYB binding site involved in flavonoid biosynthetic genes regulation
Nitab4.5_0000402g0170.1	TATC-box	790	7	cis-acting element involved in gibberellin-responsiveness
Nitab4.5_0000402g0170.1	I-box	299	9	part of a light responsive element
Nitab4.5_0000402g0170.1	ABRE	36	7	cis-acting element involved in the abscisic acid responsiveness
Nitab4.5_0000402g0170.1	ABRE	118	5	cis-acting element involved in the abscisic acid responsiveness
Nitab4.5_0000402g0170.1	CAT-box	421	6	cis-acting regulatory element related to meristem expression
Nitab4.5_0000402g0170.1	G-box	117	6	cis-acting regulatory element involved in light responsiveness
Nitab4.5_0000402g0170.1	G-box	605	6	cis-acting regulatory element involved in light responsiveness
Nitab4.5_0000402g0170.1	G-box	1086	6	cis-acting regulatory element involved in light responsiveness
Nitab4.5_0000402g0170.1	G-box	1375	6	cis-acting regulatory element involved in light responsiveness
Nitab4.5_0000402g0170.1	G-box	1514	6	cis-acting regulatory element involved in light responsiveness
Nitab4.5_0000402g0170.1	G-box	1670	6	cis-acting regulatory element involved in light responsiveness
Nitab4.5_0000402g0170.1	G-box	1844	9	cis-acting regulatory element involved in light responsiveness
Nitab4.5_0000402g0170.1	G-box	1847	6	cis-acting regulatory element involved in light responsiveness
Nitab4.5_0000402g0170.1	O2-site	1513	9	cis-acting regulatory element involved in zein metabolism regulation
Nitab4.5_0000402g0170.1	Box 4	1287	6	part of a conserved DNA module involved in light responsiveness
Nitab4.5_0000402g0170.1	Box 4	1965	6	part of a conserved DNA module involved in light responsiveness
Nitab4.5_0000402g0170.1	ARE	912	6	cis-acting regulatory element essential for the anaerobic induction
Nitab4.5_0000402g0170.1	ARE	2001	6	cis-acting regulatory element essential for the anaerobic induction
Nitab4.5_0000402g0170.1	CCAAT-box	74	6	MYBHv1 binding site
Nitab4.5_0000402g0170.1	MBS	254	6	MYB binding site involved in drought-inducibility
Nitab4.5_0000402g0170.1	GARE-motif	944	7	gibberellin-responsive element
Nitab4.5_0000402g0170.1	Gap-box	826	9	part of a light responsive element
Nitab4.5_0000402g0170.1	TGACG-motif	116	5	cis-acting regulatory element involved in the MeJA-responsiveness
Nitab4.5_0000402g0170.1	G-Box	1514	6	cis-acting regulatory element involved in light responsiveness
Nitab4.5_0000402g0170.1	TC-rich repeats	1040	9	cis-acting element involved in defense and stress responsiveness
Nitab4.5_0000402g0170.1	ACE	1668	9	cis-acting element involved in light responsiveness
Nitab4.5_0000402g0170.1	TCCC-motif	1590	7	part of a light responsive element
Nitab4.5_0000402g0170.1	A-box	1543	6	cis-acting regulatory element
Nitab4.5_0000402g0170.1	GA-motif	1942	8	part of a light responsive element
Nitab4.5_0000402g0170.1	GT1-motif	186	6	light responsive element
Nitab4.5_0000402g0170.1	GT1-motif	311	6	light responsive element
Nitab4.5_0000402g0170.1	L-box	791	10	part of a light responsive element
Nitab4.5_0000402g0200.1	GARE-motif	1627	7	gibberellin-responsive element
Nitab4.5_0000402g0200.1	ARE	60	6	cis-acting regulatory element essential for the anaerobic induction
Nitab4.5_0000402g0200.1	ARE	987	6	cis-acting regulatory element essential for the anaerobic induction
Nitab4.5_0000402g0200.1	ARE	1433	6	cis-acting regulatory element essential for the anaerobic induction
Nitab4.5_0000402g0200.1	ARE	2001	6	cis-acting regulatory element essential for the anaerobic induction
Nitab4.5_0000402g0200.1	TGACG-motif	1665	5	cis-acting regulatory element involved in the MeJA-responsiveness
Nitab4.5_0000402g0200.1	TGACG-motif	1842	5	cis-acting regulatory element involved in the MeJA-responsiveness
Nitab4.5_0000402g0200.1	TGACG-motif	1876	5	cis-acting regulatory element involved in the MeJA-responsiveness
Nitab4.5_0000402g0200.1	TCA-element	105	9	cis-acting element involved in salicylic acid responsiveness
Nitab4.5_0000402g0200.1	Gap-box	468	9.5	part of a light responsive element
Nitab4.5_0000402g0200.1	TATC-box	1352	7	cis-acting element involved in gibberellin-responsiveness
Nitab4.5_0000402g0200.1	ABRE	1607	5	cis-acting element involved in the abscisic acid responsiveness
Nitab4.5_0000402g0200.1	ABRE	1728	5	cis-acting element involved in the abscisic acid responsiveness
Nitab4.5_0000402g0200.1	TC-rich repeats	459	9	cis-acting element involved in defense and stress responsiveness
Nitab4.5_0000402g0200.1	3-AF3 binding site	1934	10	part of a conserved DNA module array (CMA3)
Nitab4.5_0000402g0200.1	G-box	1607	6	cis-acting regulatory element involved in light responsiveness
Nitab4.5_0000402g0200.1	G-box	1728	6	cis-acting regulatory element involved in light responsiveness
Nitab4.5_0000402g0200.1	Box 4	341	6	part of a conserved DNA module involved in light responsiveness
Nitab4.5_0000402g0200.1	Box 4	502	6	part of a conserved DNA module involved in light responsiveness
Nitab4.5_0000402g0200.1	Box 4	1168	6	part of a conserved DNA module involved in light responsiveness
Nitab4.5_0000402g0200.1	Box 4	1964	6	part of a conserved DNA module involved in light responsiveness
Nitab4.5_0000402g0200.1	GT1-motif	1497	7	light responsive element
Nitab4.5_0000402g0200.1	GT1-motif	1498	6	light responsive element
Nitab4.5_0000402g0200.1	CGTCA-motif	1665	5	cis-acting regulatory element involved in the MeJA-responsiveness
Nitab4.5_0000402g0200.1	CGTCA-motif	1842	5	cis-acting regulatory element involved in the MeJA-responsiveness
Nitab4.5_0000402g0200.1	CGTCA-motif	1876	5	cis-acting regulatory element involved in the MeJA-responsiveness
Nitab4.5_0000402g0220.1	Box 4	1030	6	part of a conserved DNA module involved in light responsiveness
Nitab4.5_0000402g0220.1	A-box	1415	6	cis-acting regulatory element
Nitab4.5_0000402g0220.1	CGTCA-motif	1601	5	cis-acting regulatory element involved in the MeJA-responsiveness
Nitab4.5_0000402g0220.1	CGTCA-motif	1845	5	cis-acting regulatory element involved in the MeJA-responsiveness
Nitab4.5_0000402g0220.1	CGTCA-motif	1879	5	cis-acting regulatory element involved in the MeJA-responsiveness
Nitab4.5_0000402g0220.1	GT1-motif	1282	6	light responsive element
Nitab4.5_0000402g0220.1	G-box	349	6	cis-acting regulatory element involved in light responsiveness
Nitab4.5_0000402g0220.1	G-box	1616	6	cis-acting regulatory element involved in light responsiveness
Nitab4.5_0000402g0220.1	ATCT-motif	1483	9	part of a conserved DNA module involved in light responsiveness
Nitab4.5_0000402g0220.1	ATCT-motif	1894	9	part of a conserved DNA module involved in light responsiveness
Nitab4.5_0000402g0220.1	TC-rich repeats	1056	9	cis-acting element involved in defense and stress responsiveness
Nitab4.5_0000402g0220.1	ABRE	350	5	cis-acting element involved in the abscisic acid responsiveness
Nitab4.5_0000402g0220.1	ABRE	1616	5	cis-acting element involved in the abscisic acid responsiveness
Nitab4.5_0000402g0220.1	3-AF1 binding site	776	10	light responsive element
Nitab4.5_0000402g0220.1	ARE	243	6	cis-acting regulatory element essential for the anaerobic induction
Nitab4.5_0000402g0220.1	ARE	1924	6	cis-acting regulatory element essential for the anaerobic induction
Nitab4.5_0000402g0220.1	GARE-motif	1563	7	gibberellin-responsive element
Nitab4.5_0000402g0220.1	TCT-motif	1116	6	part of a light responsive element
Nitab4.5_0000402g0220.1	TATC-box	551	7	cis-acting element involved in gibberellin-responsiveness
Nitab4.5_0000402g0220.1	TGACG-motif	1601	5	cis-acting regulatory element involved in the MeJA-responsiveness
Nitab4.5_0000402g0220.1	TGACG-motif	1845	5	cis-acting regulatory element involved in the MeJA-responsiveness
Nitab4.5_0000402g0220.1	TGACG-motif	1879	5	cis-acting regulatory element involved in the MeJA-responsiveness
Nitab4.5_0000402g0220.1	TCA-element	408	9	cis-acting element involved in salicylic acid responsiveness
Nitab4.5_0000402g0220.1	circadian	1990	9	cis-acting regulatory element involved in circadian control
Nitab4.5_0000402g0220.1	Gap-box	610	9	part of a light responsive element
Nitab4.5_0000403g0100.1	G-Box	1938	6	cis-acting regulatory element involved in light responsiveness
Nitab4.5_0000403g0100.1	TGA-box	1008	8	part of an auxin-responsive element
Nitab4.5_0000403g0100.1	TGA-box	1046	8	part of an auxin-responsive element
Nitab4.5_0000403g0100.1	ABRE	1303	5	cis-acting element involved in the abscisic acid responsiveness
Nitab4.5_0000403g0100.1	ABRE	1628	5	cis-acting element involved in the abscisic acid responsiveness
Nitab4.5_0000403g0100.1	ABRE	1644	5	cis-acting element involved in the abscisic acid responsiveness
Nitab4.5_0000403g0100.1	ABRE	1936	9	cis-acting element involved in the abscisic acid responsiveness
Nitab4.5_0000403g0100.1	ABRE	1938	6	cis-acting element involved in the abscisic acid responsiveness
Nitab4.5_0000403g0100.1	ABRE	1939	5	cis-acting element involved in the abscisic acid responsiveness
Nitab4.5_0000403g0100.1	ARE	399	6	cis-acting regulatory element essential for the anaerobic induction
Nitab4.5_0000403g0100.1	GATT-motif	1331	11	part of a light responsive element
Nitab4.5_0000403g0100.1	MBS	419	6	MYB binding site involved in drought-inducibility
Nitab4.5_0000403g0100.1	GARE-motif	554	7	gibberellin-responsive element
Nitab4.5_0000403g0100.1	GARE-motif	943	7	gibberellin-responsive element
Nitab4.5_0000403g0100.1	AE-box	1905	8	part of a module for light response
Nitab4.5_0000403g0100.1	TGACG-motif	912	5	cis-acting regulatory element involved in the MeJA-responsiveness
Nitab4.5_0000403g0100.1	TGACG-motif	1011	5	cis-acting regulatory element involved in the MeJA-responsiveness
Nitab4.5_0000403g0100.1	TGACG-motif	1049	5	cis-acting regulatory element involved in the MeJA-responsiveness
Nitab4.5_0000403g0100.1	TGACG-motif	1094	5	cis-acting regulatory element involved in the MeJA-responsiveness
Nitab4.5_0000403g0100.1	TGACG-motif	1288	5	cis-acting regulatory element involved in the MeJA-responsiveness
Nitab4.5_0000403g0100.1	TGACG-motif	1580	5	cis-acting regulatory element involved in the MeJA-responsiveness
Nitab4.5_0000403g0100.1	LTR	988	6	cis-acting element involved in low-temperature responsiveness
Nitab4.5_0000403g0100.1	O2-site	1791	9	cis-acting regulatory element involved in zein metabolism regulation
Nitab4.5_0000403g0100.1	chs-CMA1a	337	8	part of a light responsive element
Nitab4.5_0000403g0100.1	Box 4	1323	6	part of a conserved DNA module involved in light responsiveness
Nitab4.5_0000403g0100.1	Box 4	1593	6	part of a conserved DNA module involved in light responsiveness
Nitab4.5_0000403g0100.1	Box 4	1882	6	part of a conserved DNA module involved in light responsiveness
Nitab4.5_0000403g0100.1	CGTCA-motif	912	5	cis-acting regulatory element involved in the MeJA-responsiveness
Nitab4.5_0000403g0100.1	CGTCA-motif	1011	5	cis-acting regulatory element involved in the MeJA-responsiveness
Nitab4.5_0000403g0100.1	CGTCA-motif	1049	5	cis-acting regulatory element involved in the MeJA-responsiveness
Nitab4.5_0000403g0100.1	CGTCA-motif	1094	5	cis-acting regulatory element involved in the MeJA-responsiveness
Nitab4.5_0000403g0100.1	CGTCA-motif	1288	5	cis-acting regulatory element involved in the MeJA-responsiveness
Nitab4.5_0000403g0100.1	CGTCA-motif	1580	5	cis-acting regulatory element involved in the MeJA-responsiveness
Nitab4.5_0000403g0100.1	G-box	685	6	cis-acting regulatory element involved in light responsiveness
Nitab4.5_0000403g0100.1	G-box	1303	6	cis-acting regulatory element involved in light responsiveness
Nitab4.5_0000403g0100.1	G-box	1628	6	cis-acting regulatory element involved in light responsiveness
Nitab4.5_0000403g0100.1	G-box	1644	6	cis-acting regulatory element involved in light responsiveness
Nitab4.5_0000403g0100.1	G-box	1936	9	cis-acting regulatory element involved in light responsiveness
Nitab4.5_0000403g0100.1	G-box	1938	6	cis-acting regulatory element involved in light responsiveness
Nitab4.5_0000403g0140.1	MBS	949	6	MYB binding site involved in drought-inducibility
Nitab4.5_0000403g0140.1	chs-CMA2a	1681	8	part of a light responsive element
Nitab4.5_0000403g0140.1	chs-CMA2a	1834	8	part of a light responsive element
Nitab4.5_0000403g0140.1	ABRE	935	5	cis-acting element involved in the abscisic acid responsiveness
Nitab4.5_0000403g0140.1	ABRE	1143	5	cis-acting element involved in the abscisic acid responsiveness
Nitab4.5_0000403g0140.1	G-Box	1143	6	cis-acting regulatory element involved in light responsiveness
Nitab4.5_0000403g0140.1	G-box	934	8	cis-acting regulatory element involved in light responsiveness
Nitab4.5_0000403g0140.1	G-box	935	6	cis-acting regulatory element involved in light responsiveness
Nitab4.5_0000403g0140.1	G-box	1490	6	cis-acting regulatory element involved in light responsiveness
Nitab4.5_0000403g0140.1	G-box	1553	6	cis-acting regulatory element involved in light responsiveness
Nitab4.5_0000403g0140.1	Box III	1827	11	protein binding site
Nitab4.5_0000403g0140.1	CGTCA-motif	307	5	cis-acting regulatory element involved in the MeJA-responsiveness
Nitab4.5_0000403g0140.1	Box 4	77	6	part of a conserved DNA module involved in light responsiveness
Nitab4.5_0000403g0140.1	Box 4	1392	6	part of a conserved DNA module involved in light responsiveness
Nitab4.5_0000403g0140.1	AuxRR-core	990	7	cis-acting regulatory element involved in auxin responsiveness
Nitab4.5_0000403g0140.1	AuxRR-core	1067	7	cis-acting regulatory element involved in auxin responsiveness
Nitab4.5_0000403g0140.1	MSA-like	278	8.5	cis-acting element involved in cell cycle regulation
Nitab4.5_0000445g0060.1	ABRE	837	5	cis-acting element involved in the abscisic acid responsiveness
Nitab4.5_0000445g0060.1	ABRE	1205	5	cis-acting element involved in the abscisic acid responsiveness
Nitab4.5_0000445g0060.1	ABRE	1412	9	cis-acting element involved in the abscisic acid responsiveness
Nitab4.5_0000445g0060.1	ABRE	1617	5	cis-acting element involved in the abscisic acid responsiveness
Nitab4.5_0000445g0060.1	ABRE	1649	5	cis-acting element involved in the abscisic acid responsiveness
Nitab4.5_0000445g0060.1	ABRE	1706	9	cis-acting element involved in the abscisic acid responsiveness
Nitab4.5_0000445g0060.1	ABRE	1708	6	cis-acting element involved in the abscisic acid responsiveness
Nitab4.5_0000445g0060.1	ABRE	1709	5	cis-acting element involved in the abscisic acid responsiveness
Nitab4.5_0000445g0060.1	G-Box	836	6	cis-acting regulatory element involved in light responsiveness
Nitab4.5_0000445g0060.1	G-Box	1204	6	cis-acting regulatory element involved in light responsiveness
Nitab4.5_0000445g0060.1	G-Box	1616	6	cis-acting regulatory element involved in light responsiveness
Nitab4.5_0000445g0060.1	G-Box	1649	6	cis-acting regulatory element involved in light responsiveness
Nitab4.5_0000445g0060.1	G-Box	1708	6	cis-acting regulatory element involved in light responsiveness
Nitab4.5_0000445g0060.1	TCT-motif	919	6	part of a light responsive element
Nitab4.5_0000445g0060.1	TGACG-motif	1859	5	cis-acting regulatory element involved in the MeJA-responsiveness
Nitab4.5_0000445g0060.1	LTR	1048	6	cis-acting element involved in low-temperature responsiveness
Nitab4.5_0000445g0060.1	MBS	1337	6	MYB binding site involved in drought-inducibility
Nitab4.5_0000445g0060.1	CGTCA-motif	1859	5	cis-acting regulatory element involved in the MeJA-responsiveness
Nitab4.5_0000445g0060.1	GA-motif	1537	8	part of a light responsive element
Nitab4.5_0000445g0060.1	O2-site	1613	9	cis-acting regulatory element involved in zein metabolism regulation
Nitab4.5_0000445g0060.1	G-box	1708	6	cis-acting regulatory element involved in light responsiveness
Nitab4.5_0000477g0170.1	ABRE	1172	5	cis-acting element involved in the abscisic acid responsiveness
Nitab4.5_0000477g0170.1	ABRE	1791	5	cis-acting element involved in the abscisic acid responsiveness
Nitab4.5_0000477g0170.1	TGACG-motif	298	5	cis-acting regulatory element involved in the MeJA-responsiveness
Nitab4.5_0000477g0170.1	TGACG-motif	1948	5	cis-acting regulatory element involved in the MeJA-responsiveness
Nitab4.5_0000477g0170.1	TCA-element	601	9	cis-acting element involved in salicylic acid responsiveness
Nitab4.5_0000477g0170.1	TCA-element	1347	9	cis-acting element involved in salicylic acid responsiveness
Nitab4.5_0000477g0170.1	AE-box	1421	8	part of a module for light response
Nitab4.5_0000477g0170.1	TCT-motif	809	6	part of a light responsive element
Nitab4.5_0000477g0170.1	TCT-motif	1023	6	part of a light responsive element
Nitab4.5_0000477g0170.1	TCT-motif	1483	6	part of a light responsive element
Nitab4.5_0000477g0170.1	P-box	975	7	gibberellin-responsive element
Nitab4.5_0000477g0170.1	P-box	1050	7	gibberellin-responsive element
Nitab4.5_0000477g0170.1	P-box	1953	7	gibberellin-responsive element
Nitab4.5_0000477g0170.1	GARE-motif	1081	7	gibberellin-responsive element
Nitab4.5_0000477g0170.1	MBS	532	6	MYB binding site involved in drought-inducibility
Nitab4.5_0000477g0170.1	MBS	595	6	MYB binding site involved in drought-inducibility
Nitab4.5_0000477g0170.1	CCAAT-box	1537	6	MYBHv1 binding site
Nitab4.5_0000477g0170.1	ARE	23	6	cis-acting regulatory element essential for the anaerobic induction
Nitab4.5_0000477g0170.1	ARE	669	6	cis-acting regulatory element essential for the anaerobic induction
Nitab4.5_0000477g0170.1	ARE	1189	6	cis-acting regulatory element essential for the anaerobic induction
Nitab4.5_0000477g0170.1	ARE	1967	6	cis-acting regulatory element essential for the anaerobic induction
Nitab4.5_0000477g0170.1	L-box	1857	10	part of a light responsive element
Nitab4.5_0000477g0170.1	AT-rich element	1673	10	binding site of AT-rich DNA binding protein (ATBP-1)
Nitab4.5_0000477g0170.1	CGTCA-motif	298	5	cis-acting regulatory element involved in the MeJA-responsiveness
Nitab4.5_0000477g0170.1	CGTCA-motif	1948	5	cis-acting regulatory element involved in the MeJA-responsiveness
Nitab4.5_0000477g0170.1	Box 4	1669	6	part of a conserved DNA module involved in light responsiveness
Nitab4.5_0000477g0170.1	GCN4_motif	394	7	cis-regulatory element involved in endosperm expression
Nitab4.5_0000477g0170.1	GCN4_motif	611	7	cis-regulatory element involved in endosperm expression
Nitab4.5_0000477g0170.1	O2-site	387	8	cis-acting regulatory element involved in zein metabolism regulation
Nitab4.5_0000477g0170.1	G-box	1171	6	cis-acting regulatory element involved in light responsiveness
Nitab4.5_0000477g0170.1	G-box	1790	6	cis-acting regulatory element involved in light responsiveness
Nitab4.5_0000477g0170.1	CAT-box	762	6	cis-acting regulatory element related to meristem expression
Nitab4.5_0000487g0060.1	MBS	1325	6	MYB binding site involved in drought-inducibility
Nitab4.5_0000487g0060.1	MBS	1535	6	MYB binding site involved in drought-inducibility
Nitab4.5_0000487g0060.1	GARE-motif	298	7	gibberellin-responsive element
Nitab4.5_0000487g0060.1	ARE	1012	6	cis-acting regulatory element essential for the anaerobic induction
Nitab4.5_0000487g0060.1	ARE	1840	6	cis-acting regulatory element essential for the anaerobic induction
Nitab4.5_0000487g0060.1	ARE	1928	6	cis-acting regulatory element essential for the anaerobic induction
Nitab4.5_0000487g0060.1	LTR	1910	6	cis-acting element involved in low-temperature responsiveness
Nitab4.5_0000487g0060.1	TGACG-motif	1093	5	cis-acting regulatory element involved in the MeJA-responsiveness
Nitab4.5_0000487g0060.1	TGACG-motif	1512	5	cis-acting regulatory element involved in the MeJA-responsiveness
Nitab4.5_0000487g0060.1	ACE	384	9	cis-acting element involved in light responsiveness
Nitab4.5_0000487g0060.1	ACE	1089	9	cis-acting element involved in light responsiveness
Nitab4.5_0000487g0060.1	G-box	1024	9	cis-acting regulatory element involved in light responsiveness
Nitab4.5_0000487g0060.1	CAT-box	695	6	cis-acting regulatory element related to meristem expression
Nitab4.5_0000487g0060.1	GATA-motif	179	9	part of a light responsive element
Nitab4.5_0000487g0060.1	GATA-motif	443	10	part of a light responsive element
Nitab4.5_0000487g0060.1	O2-site	504	9	cis-acting regulatory element involved in zein metabolism regulation
Nitab4.5_0000487g0060.1	MRE	282	7	MYB binding site involved in light responsiveness
Nitab4.5_0000487g0060.1	Box 4	1331	6	part of a conserved DNA module involved in light responsiveness
Nitab4.5_0000487g0060.1	AuxRR-core	358	7	cis-acting regulatory element involved in auxin responsiveness
Nitab4.5_0000487g0060.1	CGTCA-motif	1093	5	cis-acting regulatory element involved in the MeJA-responsiveness
Nitab4.5_0000487g0060.1	CGTCA-motif	1512	5	cis-acting regulatory element involved in the MeJA-responsiveness
Nitab4.5_0000487g0060.1	AT-rich element	208	10	binding site of AT-rich DNA binding protein (ATBP-1)
Nitab4.5_0000496g0010.1	TCCC-motif	982	7	part of a light responsive element
Nitab4.5_0000496g0010.1	GCN4_motif	1316	7	cis-regulatory element involved in endosperm expression
Nitab4.5_0000496g0010.1	Box 4	917	6	part of a conserved DNA module involved in light responsiveness
Nitab4.5_0000496g0010.1	Box 4	1033	6	part of a conserved DNA module involved in light responsiveness
Nitab4.5_0000496g0010.1	GT1-motif	1367	6	light responsive element
Nitab4.5_0000496g0010.1	GT1-motif	1896	7	light responsive element
Nitab4.5_0000496g0010.1	ARE	1666	6	cis-acting regulatory element essential for the anaerobic induction
Nitab4.5_0000496g0010.1	AE-box	1094	8	part of a module for light response
Nitab4.5_0000496g0010.1	TCT-motif	998	6	part of a light responsive element
Nitab4.5_0000496g0010.1	TCT-motif	1919	6	part of a light responsive element
Nitab4.5_0000588g0350.1	G-Box	1614	6	cis-acting regulatory element involved in light responsiveness
Nitab4.5_0000588g0350.1	G-box	1746	6	cis-acting regulatory element involved in light responsiveness
Nitab4.5_0000588g0350.1	chs-CMA2a	801	8	part of a light responsive element
Nitab4.5_0000588g0350.1	ARE	274	6	cis-acting regulatory element essential for the anaerobic induction
Nitab4.5_0000588g0350.1	ARE	605	6	cis-acting regulatory element essential for the anaerobic induction
Nitab4.5_0000588g0350.1	ARE	1025	6	cis-acting regulatory element essential for the anaerobic induction
Nitab4.5_0000588g0350.1	ARE	1750	6	cis-acting regulatory element essential for the anaerobic induction
Nitab4.5_0000664g0350.1	TC-rich repeats	369	9	cis-acting element involved in defense and stress responsiveness
Nitab4.5_0000664g0350.1	TC-rich repeats	471	9	cis-acting element involved in defense and stress responsiveness
Nitab4.5_0000664g0350.1	AE-box	925	8	part of a module for light response
Nitab4.5_0000664g0350.1	ARE	1648	6	cis-acting regulatory element essential for the anaerobic induction
Nitab4.5_0000664g0350.1	MBS	1652	6	MYB binding site involved in drought-inducibility
Nitab4.5_0000664g0350.1	A-box	413	6	cis-acting regulatory element
Nitab4.5_0000664g0350.1	GT1-motif	401	6	light responsive element
Nitab4.5_0000664g0350.1	Box 4	36	6	part of a conserved DNA module involved in light responsiveness
Nitab4.5_0000664g0350.1	Box 4	1498	6	part of a conserved DNA module involved in light responsiveness
Nitab4.5_0000664g0350.1	GATA-motif	1832	10	part of a light responsive element
Nitab4.5_0000964g0010.1	Box 4	1944	6	part of a conserved DNA module involved in light responsiveness
Nitab4.5_0000964g0010.1	ATCT-motif	1855	9	part of a conserved DNA module involved in light responsiveness
Nitab4.5_0000964g0010.1	TC-rich repeats	1665	9	cis-acting element involved in defense and stress responsiveness
Nitab4.5_0000964g0010.1	A-box	1466	6	cis-acting regulatory element
Nitab4.5_0000964g0010.1	A-box	1471	6	cis-acting regulatory element
Nitab4.5_0000964g0010.1	A-box	1504	6	cis-acting regulatory element
Nitab4.5_0000964g0010.1	A-box	1550	6	cis-acting regulatory element
Nitab4.5_0000964g0010.1	A-box	1571	6	cis-acting regulatory element
Nitab4.5_0000964g0010.1	A-box	1581	6	cis-acting regulatory element
Nitab4.5_0000964g0010.1	ATC-motif	1684	8	part of a conserved DNA module involved in light responsiveness
Nitab4.5_0000964g0010.1	CCAAT-box	1383	6	MYBHv1 binding site
Nitab4.5_0000964g0010.1	CCAAT-box	1586	6	MYBHv1 binding site
Nitab4.5_0000964g0010.1	TCT-motif	1669	6	part of a light responsive element
Nitab4.5_0001054g0040.1	TC-rich repeats	704	9	cis-acting element involved in defense and stress responsiveness
Nitab4.5_0001054g0040.1	AE-box	1943	8	part of a module for light response
Nitab4.5_0001054g0040.1	TCA-element	1750	9	cis-acting element involved in salicylic acid responsiveness
Nitab4.5_0001054g0040.1	LTR	195	6	cis-acting element involved in low-temperature responsiveness
Nitab4.5_0001054g0040.1	TCT-motif	1622	6	part of a light responsive element
Nitab4.5_0001054g0040.1	TCT-motif	1692	6	part of a light responsive element
Nitab4.5_0001054g0040.1	MBS	1238	6	MYB binding site involved in drought-inducibility
Nitab4.5_0001054g0040.1	ARE	145	6	cis-acting regulatory element essential for the anaerobic induction
Nitab4.5_0001054g0040.1	ARE	1122	6	cis-acting regulatory element essential for the anaerobic induction
Nitab4.5_0001054g0040.1	ARE	1177	6	cis-acting regulatory element essential for the anaerobic induction
Nitab4.5_0001054g0040.1	ARE	1192	6	cis-acting regulatory element essential for the anaerobic induction
Nitab4.5_0001054g0040.1	ARE	1217	6	cis-acting regulatory element essential for the anaerobic induction
Nitab4.5_0001054g0040.1	ARE	1834	6	cis-acting regulatory element essential for the anaerobic induction
Nitab4.5_0001054g0040.1	ATC-motif	1524	8	part of a conserved DNA module involved in light responsiveness
Nitab4.5_0001054g0040.1	GT1-motif	31	6	light responsive element
Nitab4.5_0001054g0040.1	AT-rich sequence	1430	9	element for maximal elicitor-mediated activation (2copies)
Nitab4.5_0001054g0040.1	O2-site	560	9	cis-acting regulatory element involved in zein metabolism regulation
Nitab4.5_0001054g0040.1	MRE	1126	7	MYB binding site involved in light responsiveness
Nitab4.5_0001054g0040.1	Box 4	269	6	part of a conserved DNA module involved in light responsiveness
Nitab4.5_0001054g0040.1	Box 4	631	6	part of a conserved DNA module involved in light responsiveness
Nitab4.5_0001054g0040.1	Box 4	979	6	part of a conserved DNA module involved in light responsiveness
Nitab4.5_0001054g0040.1	G-box	1687	6	cis-acting regulatory element involved in light responsiveness
Nitab4.5_0001054g0040.1	WUN-motif	318	9	wound-responsive element
Nitab4.5_0001146g0200.1	G-Box	1862	6	cis-acting regulatory element involved in light responsiveness
Nitab4.5_0001146g0200.1	ACE	389	9	cis-acting element involved in light responsiveness
Nitab4.5_0001146g0200.1	TC-rich repeats	974	9	cis-acting element involved in defense and stress responsiveness
Nitab4.5_0001146g0200.1	TC-rich repeats	1767	9	cis-acting element involved in defense and stress responsiveness
Nitab4.5_0001146g0200.1	ABRE	1860	9	cis-acting element involved in the abscisic acid responsiveness
Nitab4.5_0001146g0200.1	ABRE	1862	6	cis-acting element involved in the abscisic acid responsiveness
Nitab4.5_0001146g0200.1	ABRE	1863	5	cis-acting element involved in the abscisic acid responsiveness
Nitab4.5_0001146g0200.1	ARE	1010	6	cis-acting regulatory element essential for the anaerobic induction
Nitab4.5_0001146g0200.1	ARE	1588	6	cis-acting regulatory element essential for the anaerobic induction
Nitab4.5_0001146g0200.1	TCA-element	537	9	cis-acting element involved in salicylic acid responsiveness
Nitab4.5_0001146g0200.1	AE-box	39	8	part of a module for light response
Nitab4.5_0001146g0200.1	TGACG-motif	917	5	cis-acting regulatory element involved in the MeJA-responsiveness
Nitab4.5_0001146g0200.1	LTR	666	6	cis-acting element involved in low-temperature responsiveness
Nitab4.5_0001146g0200.1	P-box	536	7	gibberellin-responsive element
Nitab4.5_0001146g0200.1	P-box	1986	7	gibberellin-responsive element
Nitab4.5_0001146g0200.1	TCT-motif	1767	6	part of a light responsive element
Nitab4.5_0001146g0200.1	Box 4	327	6	part of a conserved DNA module involved in light responsiveness
Nitab4.5_0001146g0200.1	Box 4	1608	6	part of a conserved DNA module involved in light responsiveness
Nitab4.5_0001146g0200.1	Box 4	1698	6	part of a conserved DNA module involved in light responsiveness
Nitab4.5_0001146g0200.1	Box 4	1899	6	part of a conserved DNA module involved in light responsiveness
Nitab4.5_0001146g0200.1	chs-CMA1a	753	8	part of a light responsive element
Nitab4.5_0001146g0200.1	chs-CMA1a	870	8	part of a light responsive element
Nitab4.5_0001146g0200.1	GT1-motif	972	6	light responsive element
Nitab4.5_0001146g0200.1	GT1-motif	1932	6	light responsive element
Nitab4.5_0001146g0200.1	CGTCA-motif	917	5	cis-acting regulatory element involved in the MeJA-responsiveness
Nitab4.5_0001146g0200.1	G-box	1862	6	cis-acting regulatory element involved in light responsiveness
Nitab4.5_0001170g0200.1	MBS	234	6	MYB binding site involved in drought-inducibility
Nitab4.5_0001170g0200.1	GARE-motif	118	7	gibberellin-responsive element
Nitab4.5_0001170g0200.1	ARE	108	6	cis-acting regulatory element essential for the anaerobic induction
Nitab4.5_0001170g0200.1	ARE	496	6	cis-acting regulatory element essential for the anaerobic induction
Nitab4.5_0001170g0200.1	Gap-box	128	9	part of a light responsive element
Nitab4.5_0001170g0200.1	LTR	868	6	cis-acting element involved in low-temperature responsiveness
Nitab4.5_0001170g0200.1	P-box	1496	7	gibberellin-responsive element
Nitab4.5_0001170g0200.1	TCT-motif	255	6	part of a light responsive element
Nitab4.5_0001170g0200.1	G-Box	398	6	cis-acting regulatory element involved in light responsiveness
Nitab4.5_0001170g0200.1	Sp1	1024	6	light responsive element
Nitab4.5_0001170g0200.1	ABRE	398	6	cis-acting element involved in the abscisic acid responsiveness
Nitab4.5_0001170g0200.1	ABRE	399	5	cis-acting element involved in the abscisic acid responsiveness
Nitab4.5_0001170g0200.1	G-box	398	6	cis-acting regulatory element involved in light responsiveness
Nitab4.5_0001170g0200.1	G-box	1939	6	cis-acting regulatory element involved in light responsiveness
Nitab4.5_0001170g0200.1	GATA-motif	1208	7	part of a light responsive element
Nitab4.5_0001170g0200.1	Box 4	1160	6	part of a conserved DNA module involved in light responsiveness
Nitab4.5_0001170g0200.1	Box 4	1244	6	part of a conserved DNA module involved in light responsiveness
Nitab4.5_0001170g0200.1	GT1-motif	1114	6	light responsive element
Nitab4.5_0001170g0200.1	GC-motif	1861	6	enhancer-like element involved in anoxic specific inducibility
Nitab4.5_0001170g0200.1	AT-rich element	39	10	binding site of AT-rich DNA binding protein (ATBP-1)
Nitab4.5_0001280g0030.1	GT1-motif	1343	6	light responsive element
Nitab4.5_0001280g0030.1	Box 4	165	6	part of a conserved DNA module involved in light responsiveness
Nitab4.5_0001280g0030.1	Box 4	844	6	part of a conserved DNA module involved in light responsiveness
Nitab4.5_0001280g0030.1	Box 4	1130	6	part of a conserved DNA module involved in light responsiveness
Nitab4.5_0001280g0030.1	HD-Zip 1	467	8.5	element involved in differentiation of the palisade mesophyll cells
Nitab4.5_0001280g0030.1	HD-Zip 1	1726	8.5	element involved in differentiation of the palisade mesophyll cells
Nitab4.5_0001280g0030.1	CAT-box	1550	6	cis-acting regulatory element related to meristem expression
Nitab4.5_0001280g0030.1	G-box	665	6	cis-acting regulatory element involved in light responsiveness
Nitab4.5_0001280g0030.1	G-box	941	6	cis-acting regulatory element involved in light responsiveness
Nitab4.5_0001280g0030.1	ABRE	666	5	cis-acting element involved in the abscisic acid responsiveness
Nitab4.5_0001280g0030.1	ABRE	941	5	cis-acting element involved in the abscisic acid responsiveness
Nitab4.5_0001280g0030.1	ABRE	1189	7	cis-acting element involved in the abscisic acid responsiveness
Nitab4.5_0001280g0030.1	I-box	743	8	part of a light responsive element
Nitab4.5_0001280g0030.1	TCT-motif	412	6	part of a light responsive element
Nitab4.5_0001280g0030.1	TCT-motif	2013	6	part of a light responsive element
Nitab4.5_0001280g0030.1	TGACG-motif	1879	5	cis-acting regulatory element involved in the MeJA-responsiveness
Nitab4.5_0001280g0030.1	TCA-element	1334	9	cis-acting element involved in salicylic acid responsiveness
Nitab4.5_0001280g0030.1	3-AF1 binding site	871	10	light responsive element
Nitab4.5_0001280g0030.1	ARE	1690	6	cis-acting regulatory element essential for the anaerobic induction
Nitab4.5_0001280g0030.1	MBS	74	6	MYB binding site involved in drought-inducibility
Nitab4.5_0001280g0030.1	MBS	935	6	MYB binding site involved in drought-inducibility
Nitab4.5_0001493g0030.1	GCN4_motif	388	7	cis-regulatory element involved in endosperm expression
Nitab4.5_0001493g0030.1	GA-motif	568	8	part of a light responsive element
Nitab4.5_0001493g0030.1	AT-rich sequence	675	9	element for maximal elicitor-mediated activation (2copies)
Nitab4.5_0001493g0030.1	G-box	1294	6	cis-acting regulatory element involved in light responsiveness
Nitab4.5_0001493g0030.1	Box III	1827	11	protein binding site
Nitab4.5_0001493g0030.1	I-box	638	10	part of a light responsive element
Nitab4.5_0001493g0030.1	ABRE	1295	5	cis-acting element involved in the abscisic acid responsiveness
Nitab4.5_0001493g0030.1	TC-rich repeats	825	9	cis-acting element involved in defense and stress responsiveness
Nitab4.5_0001493g0030.1	GARE-motif	835	7	gibberellin-responsive element
Nitab4.5_0001493g0030.1	ARE	456	6	cis-acting regulatory element essential for the anaerobic induction
Nitab4.5_0001493g0030.1	ARE	831	6	cis-acting regulatory element essential for the anaerobic induction
Nitab4.5_0001493g0030.1	ARE	1105	6	cis-acting regulatory element essential for the anaerobic induction
Nitab4.5_0001493g0030.1	ARE	1959	6	cis-acting regulatory element essential for the anaerobic induction
Nitab4.5_0001493g0030.1	3-AF1 binding site	1501	10	light responsive element
Nitab4.5_0001493g0030.1	CCAAT-box	352	6	MYBHv1 binding site
Nitab4.5_0001493g0030.1	P-box	1280	7	gibberellin-responsive element
Nitab4.5_0001493g0030.1	TCT-motif	614	6	part of a light responsive element
Nitab4.5_0001493g0030.1	TCT-motif	944	6	part of a light responsive element
Nitab4.5_0001539g0030.1	CAT-box	1020	6	cis-acting regulatory element related to meristem expression
Nitab4.5_0001539g0030.1	GATA-motif	78	10	part of a light responsive element
Nitab4.5_0001539g0030.1	GATA-motif	1537	7	part of a light responsive element
Nitab4.5_0001539g0030.1	HD-Zip 1	1350	8	element involved in differentiation of the palisade mesophyll cells
Nitab4.5_0001539g0030.1	GT1-motif	145	6	light responsive element
Nitab4.5_0001539g0030.1	GT1-motif	1836	7	light responsive element
Nitab4.5_0001539g0030.1	AT-rich element	786	10	binding site of AT-rich DNA binding protein (ATBP-1)
Nitab4.5_0001539g0030.1	CGTCA-motif	814	5	cis-acting regulatory element involved in the MeJA-responsiveness
Nitab4.5_0001539g0030.1	TCA-element	1615	9	cis-acting element involved in salicylic acid responsiveness
Nitab4.5_0001539g0030.1	TCA-element	1631	9	cis-acting element involved in salicylic acid responsiveness
Nitab4.5_0001539g0030.1	Gap-box	1466	9.5	part of a light responsive element
Nitab4.5_0001539g0030.1	TGACG-motif	814	5	cis-acting regulatory element involved in the MeJA-responsiveness
Nitab4.5_0001539g0030.1	LTR	1621	6	cis-acting element involved in low-temperature responsiveness
Nitab4.5_0001539g0030.1	TCT-motif	19	6	part of a light responsive element
Nitab4.5_0001539g0030.1	TCT-motif	368	6	part of a light responsive element
Nitab4.5_0001539g0030.1	TCT-motif	1387	6	part of a light responsive element
Nitab4.5_0001539g0030.1	TCT-motif	1662	6	part of a light responsive element
Nitab4.5_0001539g0030.1	TCT-motif	1702	6	part of a light responsive element
Nitab4.5_0001539g0030.1	G-Box	668	6	cis-acting regulatory element involved in light responsiveness
Nitab4.5_0001539g0030.1	ABRE	668	5	cis-acting element involved in the abscisic acid responsiveness
Nitab4.5_0001539g0030.1	TC-rich repeats	432	9	cis-acting element involved in defense and stress responsiveness
Nitab4.5_0001539g0030.1	TC-rich repeats	1338	9	cis-acting element involved in defense and stress responsiveness
Nitab4.5_0001567g0060.1	CGTCA-motif	173	5	cis-acting regulatory element involved in the MeJA-responsiveness
Nitab4.5_0001567g0060.1	GC-motif	889	6	enhancer-like element involved in anoxic specific inducibility
Nitab4.5_0001567g0060.1	CCAAT-box	157	6	MYBHv1 binding site
Nitab4.5_0001567g0060.1	P-box	1521	7	gibberellin-responsive element
Nitab4.5_0001567g0060.1	TCA-element	1327	9	cis-acting element involved in salicylic acid responsiveness
Nitab4.5_0001567g0060.1	TGACG-motif	173	5	cis-acting regulatory element involved in the MeJA-responsiveness
Nitab4.5_0001567g0060.1	LTR	1237	6	cis-acting element involved in low-temperature responsiveness
Nitab4.5_0001567g0060.1	RY-element	1474	8	cis-acting regulatory element involved in seed-specific regulation
Nitab4.5_0001568g0140.1	MBS	1129	6	MYB binding site involved in drought-inducibility
Nitab4.5_0001568g0140.1	ARE	1429	6	cis-acting regulatory element essential for the anaerobic induction
Nitab4.5_0001568g0140.1	TATC-box	1879	7	cis-acting element involved in gibberellin-responsiveness
Nitab4.5_0001568g0140.1	G-Box	1863	6	cis-acting regulatory element involved in light responsiveness
Nitab4.5_0001568g0140.1	ABRE	1861	9	cis-acting element involved in the abscisic acid responsiveness
Nitab4.5_0001568g0140.1	ABRE	1863	6	cis-acting element involved in the abscisic acid responsiveness
Nitab4.5_0001568g0140.1	ABRE	1864	5	cis-acting element involved in the abscisic acid responsiveness
Nitab4.5_0001568g0140.1	Sp1	1222	6	light responsive element
Nitab4.5_0001568g0140.1	G-box	585	9	cis-acting regulatory element involved in light responsiveness
Nitab4.5_0001568g0140.1	G-box	1861	9	cis-acting regulatory element involved in light responsiveness
Nitab4.5_0001568g0140.1	G-box	1863	6	cis-acting regulatory element involved in light responsiveness
Nitab4.5_0001568g0140.1	CAT-box	151	6	cis-acting regulatory element related to meristem expression
Nitab4.5_0001568g0140.1	Box 4	1903	6	part of a conserved DNA module involved in light responsiveness
Nitab4.5_0001568g0140.1	GT1-motif	312	7	light responsive element
Nitab4.5_0001568g0140.1	GT1-motif	313	6	light responsive element
Nitab4.5_0001568g0140.1	AT-rich sequence	710	9	element for maximal elicitor-mediated activation (2copies)
Nitab4.5_0001821g0060.1	circadian	82	9	cis-acting regulatory element involved in circadian control
Nitab4.5_0001821g0060.1	AE-box	1945	8	part of a module for light response
Nitab4.5_0001821g0060.1	TCA-element	1730	9	cis-acting element involved in salicylic acid responsiveness
Nitab4.5_0001821g0060.1	P-box	186	7	gibberellin-responsive element
Nitab4.5_0001821g0060.1	TCT-motif	546	6	part of a light responsive element
Nitab4.5_0001821g0060.1	MBS	56	6	MYB binding site involved in drought-inducibility
Nitab4.5_0001821g0060.1	ARE	35	6	cis-acting regulatory element essential for the anaerobic induction
Nitab4.5_0001821g0060.1	ARE	1826	6	cis-acting regulatory element essential for the anaerobic induction
Nitab4.5_0001821g0060.1	ATC-motif	1409	8	part of a conserved DNA module involved in light responsiveness
Nitab4.5_0001821g0060.1	TC-rich repeats	542	9	cis-acting element involved in defense and stress responsiveness
Nitab4.5_0001821g0060.1	ABRE	1074	6	cis-acting element involved in the abscisic acid responsiveness
Nitab4.5_0001821g0060.1	ABRE	1075	5	cis-acting element involved in the abscisic acid responsiveness
Nitab4.5_0001821g0060.1	ABRE	1586	5	cis-acting element involved in the abscisic acid responsiveness
Nitab4.5_0001821g0060.1	G-Box	1074	6	cis-acting regulatory element involved in light responsiveness
Nitab4.5_0001821g0060.1	G-Box	1586	6	cis-acting regulatory element involved in light responsiveness
Nitab4.5_0001821g0060.1	GATA-motif	234	11	part of a light responsive element
Nitab4.5_0001821g0060.1	TCCC-motif	219	7	part of a light responsive element
Nitab4.5_0001821g0060.1	G-box	1074	6	cis-acting regulatory element involved in light responsiveness
Nitab4.5_0001821g0060.1	CAT-box	342	6	cis-acting regulatory element related to meristem expression
Nitab4.5_0001821g0060.1	AT1-motif	1223	13	part of a light responsive module
Nitab4.5_0001821g0060.1	GT1-motif	350	6	light responsive element
Nitab4.5_0001821g0060.1	AT-rich sequence	1349	9	element for maximal elicitor-mediated activation (2copies)
Nitab4.5_0001821g0060.1	MRE	1685	7	MYB binding site involved in light responsiveness
Nitab4.5_0002473g0070.1	CAT-box	1521	6	cis-acting regulatory element related to meristem expression
Nitab4.5_0002473g0070.1	CAT-box	1785	6	cis-acting regulatory element related to meristem expression
Nitab4.5_0002473g0070.1	Box 4	534	6	part of a conserved DNA module involved in light responsiveness
Nitab4.5_0002473g0070.1	GT1-motif	1425	6	light responsive element
Nitab4.5_0002473g0070.1	ARE	1586	6	cis-acting regulatory element essential for the anaerobic induction
Nitab4.5_0002473g0070.1	3-AF1 binding site	1475	10	light responsive element
Nitab4.5_0002473g0070.1	CCAAT-box	855	6	MYBHv1 binding site
Nitab4.5_0002473g0070.1	chs-CMA2a	1195	8	part of a light responsive element
Nitab4.5_0002473g0070.1	AE-box	661	8	part of a module for light response
Nitab4.5_0002473g0070.1	P-box	1642	7	gibberellin-responsive element
Nitab4.5_0002473g0070.1	TATC-box	677	7	cis-acting element involved in gibberellin-responsiveness
Nitab4.5_0002473g0070.1	TCT-motif	1803	6	part of a light responsive element
Nitab4.5_0002473g0070.1	I-box	1465	9	part of a light responsive element
Nitab4.5_0002473g0070.1	G-Box	1577	6	cis-acting regulatory element involved in light responsiveness
Nitab4.5_0002473g0070.1	G-Box	1830	6	cis-acting regulatory element involved in light responsiveness
Nitab4.5_0002473g0070.1	TC-rich repeats	801	9	cis-acting element involved in defense and stress responsiveness
Nitab4.5_0002473g0070.1	ABRE	1578	5	cis-acting element involved in the abscisic acid responsiveness
Nitab4.5_0002473g0070.1	ABRE	1831	5	cis-acting element involved in the abscisic acid responsiveness
Nitab4.5_0002473g0070.1	Sp1	1405	6	light responsive element
Nitab4.5_0002520g0120.1	CAT-box	468	6	cis-acting regulatory element related to meristem expression
Nitab4.5_0002520g0120.1	CAT-box	891	6	cis-acting regulatory element related to meristem expression
Nitab4.5_0002520g0120.1	GT1-motif	1419	7	light responsive element
Nitab4.5_0002520g0120.1	GT1-motif	1420	6	light responsive element
Nitab4.5_0002520g0120.1	CGTCA-motif	229	5	cis-acting regulatory element involved in the MeJA-responsiveness
Nitab4.5_0002520g0120.1	CGTCA-motif	1791	5	cis-acting regulatory element involved in the MeJA-responsiveness
Nitab4.5_0002520g0120.1	Box 4	121	6	part of a conserved DNA module involved in light responsiveness
Nitab4.5_0002520g0120.1	Box 4	557	6	part of a conserved DNA module involved in light responsiveness
Nitab4.5_0002520g0120.1	Box 4	1858	6	part of a conserved DNA module involved in light responsiveness
Nitab4.5_0002520g0120.1	LTR	841	6	cis-acting element involved in low-temperature responsiveness
Nitab4.5_0002520g0120.1	TGACG-motif	229	5	cis-acting regulatory element involved in the MeJA-responsiveness
Nitab4.5_0002520g0120.1	TGACG-motif	1791	5	cis-acting regulatory element involved in the MeJA-responsiveness
Nitab4.5_0002520g0120.1	circadian	192	9	cis-acting regulatory element involved in circadian control
Nitab4.5_0002520g0120.1	TCA-element	1842	9	cis-acting element involved in salicylic acid responsiveness
Nitab4.5_0002520g0120.1	GARE-motif	74	7	gibberellin-responsive element
Nitab4.5_0002520g0120.1	GARE-motif	601	7	gibberellin-responsive element
Nitab4.5_0002520g0120.1	CCAAT-box	961	6	MYBHv1 binding site
Nitab4.5_0002704g0020.1	TGACG-motif	302	5	cis-acting regulatory element involved in the MeJA-responsiveness
Nitab4.5_0002704g0020.1	TGACG-motif	1394	5	cis-acting regulatory element involved in the MeJA-responsiveness
Nitab4.5_0002704g0020.1	TCA-element	574	9	cis-acting element involved in salicylic acid responsiveness
Nitab4.5_0002704g0020.1	TCT-motif	1631	6	part of a light responsive element
Nitab4.5_0002704g0020.1	TCT-motif	1920	6	part of a light responsive element
Nitab4.5_0002704g0020.1	GARE-motif	590	7	gibberellin-responsive element
Nitab4.5_0002704g0020.1	MBS	930	6	MYB binding site involved in drought-inducibility
Nitab4.5_0002704g0020.1	ARE	836	6	cis-acting regulatory element essential for the anaerobic induction
Nitab4.5_0002704g0020.1	TC-rich repeats	315	9	cis-acting element involved in defense and stress responsiveness
Nitab4.5_0002704g0020.1	TC-rich repeats	603	9	cis-acting element involved in defense and stress responsiveness
Nitab4.5_0002704g0020.1	TC-rich repeats	713	9	cis-acting element involved in defense and stress responsiveness
Nitab4.5_0002704g0020.1	ABRE	154	5	cis-acting element involved in the abscisic acid responsiveness
Nitab4.5_0002704g0020.1	ABRE	486	5	cis-acting element involved in the abscisic acid responsiveness
Nitab4.5_0002704g0020.1	G-box	154	6	cis-acting regulatory element involved in light responsiveness
Nitab4.5_0002704g0020.1	G-box	485	6	cis-acting regulatory element involved in light responsiveness
Nitab4.5_0002704g0020.1	GA-motif	77	8	part of a light responsive element
Nitab4.5_0002704g0020.1	CGTCA-motif	302	5	cis-acting regulatory element involved in the MeJA-responsiveness
Nitab4.5_0002704g0020.1	CGTCA-motif	1394	5	cis-acting regulatory element involved in the MeJA-responsiveness
Nitab4.5_0002704g0020.1	AT-rich element	972	10	binding site of AT-rich DNA binding protein (ATBP-1)
Nitab4.5_0002704g0020.1	Box 4	171	6	part of a conserved DNA module involved in light responsiveness
Nitab4.5_0002704g0020.1	Box 4	1483	6	part of a conserved DNA module involved in light responsiveness
Nitab4.5_0002704g0020.1	Box 4	1513	6	part of a conserved DNA module involved in light responsiveness
Nitab4.5_0002704g0020.1	Box 4	1647	6	part of a conserved DNA module involved in light responsiveness
Nitab4.5_0002704g0020.1	Box 4	1668	6	part of a conserved DNA module involved in light responsiveness
Nitab4.5_0002704g0020.1	O2-site	41	9	cis-acting regulatory element involved in zein metabolism regulation
Nitab4.5_0002815g0020.1	TGACG-motif	1137	5	cis-acting regulatory element involved in the MeJA-responsiveness
Nitab4.5_0002815g0020.1	AE-box	70	8	part of a module for light response
Nitab4.5_0002815g0020.1	ARE	439	6	cis-acting regulatory element essential for the anaerobic induction
Nitab4.5_0002815g0020.1	ARE	654	6	cis-acting regulatory element essential for the anaerobic induction
Nitab4.5_0002815g0020.1	ABRE	1732	5	cis-acting element involved in the abscisic acid responsiveness
Nitab4.5_0002815g0020.1	GATA-motif	178	7	part of a light responsive element
Nitab4.5_0002815g0020.1	CGTCA-motif	1137	5	cis-acting regulatory element involved in the MeJA-responsiveness
Nitab4.5_0002815g0020.1	AT-rich element	1785	10	binding site of AT-rich DNA binding protein (ATBP-1)
Nitab4.5_0002815g0020.1	GT1-motif	1895	7	light responsive element
Nitab4.5_0002815g0020.1	GT1-motif	1896	6	light responsive element
Nitab4.5_0002815g0020.1	L-box	763	13	part of a light responsive element
Nitab4.5_0002815g0020.1	Box 4	230	6	part of a conserved DNA module involved in light responsiveness
Nitab4.5_0002815g0020.1	Box 4	469	6	part of a conserved DNA module involved in light responsiveness
Nitab4.5_0002815g0020.1	Box 4	1191	6	part of a conserved DNA module involved in light responsiveness
Nitab4.5_0002815g0020.1	Box 4	1207	6	part of a conserved DNA module involved in light responsiveness
Nitab4.5_0002815g0020.1	Box 4	1211	6	part of a conserved DNA module involved in light responsiveness
Nitab4.5_0002815g0020.1	Box 4	1316	6	part of a conserved DNA module involved in light responsiveness
Nitab4.5_0002815g0020.1	Box 4	1462	6	part of a conserved DNA module involved in light responsiveness
Nitab4.5_0002815g0020.1	Box 4	1589	6	part of a conserved DNA module involved in light responsiveness
Nitab4.5_0002815g0020.1	Box 4	1697	6	part of a conserved DNA module involved in light responsiveness
Nitab4.5_0002815g0020.1	O2-site	966	9	cis-acting regulatory element involved in zein metabolism regulation
Nitab4.5_0003080g0140.1	CAT-box	1310	6	cis-acting regulatory element related to meristem expression
Nitab4.5_0003080g0140.1	G-box	744	6	cis-acting regulatory element involved in light responsiveness
Nitab4.5_0003080g0140.1	G-box	1039	6	cis-acting regulatory element involved in light responsiveness
Nitab4.5_0003080g0140.1	CGTCA-motif	264	5	cis-acting regulatory element involved in the MeJA-responsiveness
Nitab4.5_0003080g0140.1	CGTCA-motif	1224	5	cis-acting regulatory element involved in the MeJA-responsiveness
Nitab4.5_0003080g0140.1	GT1-motif	572	7	light responsive element
Nitab4.5_0003080g0140.1	GT1-motif	573	6	light responsive element
Nitab4.5_0003080g0140.1	GT1-motif	1696	7	light responsive element
Nitab4.5_0003080g0140.1	ARE	1598	6	cis-acting regulatory element essential for the anaerobic induction
Nitab4.5_0003080g0140.1	ARE	1788	6	cis-acting regulatory element essential for the anaerobic induction
Nitab4.5_0003080g0140.1	ARE	1836	6	cis-acting regulatory element essential for the anaerobic induction
Nitab4.5_0003080g0140.1	MBS	1113	6	MYB binding site involved in drought-inducibility
Nitab4.5_0003080g0140.1	P-box	495	7	gibberellin-responsive element
Nitab4.5_0003080g0140.1	TGACG-motif	264	5	cis-acting regulatory element involved in the MeJA-responsiveness
Nitab4.5_0003080g0140.1	TGACG-motif	1224	5	cis-acting regulatory element involved in the MeJA-responsiveness
Nitab4.5_0003080g0140.1	TCA-element	982	9	cis-acting element involved in salicylic acid responsiveness
Nitab4.5_0003080g0140.1	G-Box	744	6	cis-acting regulatory element involved in light responsiveness
Nitab4.5_0003080g0140.1	ATCT-motif	1453	9	part of a conserved DNA module involved in light responsiveness
Nitab4.5_0003080g0140.1	ABRE	744	6	cis-acting element involved in the abscisic acid responsiveness
Nitab4.5_0003080g0140.1	ABRE	745	5	cis-acting element involved in the abscisic acid responsiveness
Nitab4.5_0003080g0140.1	ABRE	1039	5	cis-acting element involved in the abscisic acid responsiveness
Nitab4.5_0003503g0070.1	Box 4	1732	6	part of a conserved DNA module involved in light responsiveness
Nitab4.5_0003503g0070.1	ARE	1794	6	cis-acting regulatory element essential for the anaerobic induction
Nitab4.5_0003676g0090.1	TGA-element	1179	6	auxin-responsive element
Nitab4.5_0003676g0090.1	G-box	213	6	cis-acting regulatory element involved in light responsiveness
Nitab4.5_0003676g0090.1	G-box	331	6	cis-acting regulatory element involved in light responsiveness
Nitab4.5_0003676g0090.1	G-box	1071	6	cis-acting regulatory element involved in light responsiveness
Nitab4.5_0003676g0090.1	G-box	1940	6	cis-acting regulatory element involved in light responsiveness
Nitab4.5_0003676g0090.1	GT1-motif	1349	6	light responsive element
Nitab4.5_0003676g0090.1	GT1-motif	1638	6	light responsive element
Nitab4.5_0003676g0090.1	GC-motif	175	6	enhancer-like element involved in anoxic specific inducibility
Nitab4.5_0003676g0090.1	GC-motif	1864	6	enhancer-like element involved in anoxic specific inducibility
Nitab4.5_0003676g0090.1	CGTCA-motif	330	5	cis-acting regulatory element involved in the MeJA-responsiveness
Nitab4.5_0003676g0090.1	CGTCA-motif	414	5	cis-acting regulatory element involved in the MeJA-responsiveness
Nitab4.5_0003676g0090.1	GCN4_motif	2000	7	cis-regulatory element involved in endosperm expression
Nitab4.5_0003676g0090.1	TCA-element	540	9	cis-acting element involved in salicylic acid responsiveness
Nitab4.5_0003676g0090.1	circadian	628	9	cis-acting regulatory element involved in circadian control
Nitab4.5_0003676g0090.1	TGACG-motif	330	5	cis-acting regulatory element involved in the MeJA-responsiveness
Nitab4.5_0003676g0090.1	TGACG-motif	414	5	cis-acting regulatory element involved in the MeJA-responsiveness
Nitab4.5_0003676g0090.1	P-box	1506	7	gibberellin-responsive element
Nitab4.5_0003676g0090.1	ARE	1802	6	cis-acting regulatory element essential for the anaerobic induction
Nitab4.5_0003676g0090.1	chs-CMA2a	709	8	part of a light responsive element
Nitab4.5_0003676g0090.1	CCAAT-box	445	6	MYBHv1 binding site
Nitab4.5_0003676g0090.1	ABRE	214	5	cis-acting element involved in the abscisic acid responsiveness
Nitab4.5_0003676g0090.1	ABRE	332	5	cis-acting element involved in the abscisic acid responsiveness
Nitab4.5_0003743g0010.1	CGTCA-motif	1101	5	cis-acting regulatory element involved in the MeJA-responsiveness
Nitab4.5_0003743g0010.1	GT1-motif	152	6	light responsive element
Nitab4.5_0003743g0010.1	Box 4	1166	6	part of a conserved DNA module involved in light responsiveness
Nitab4.5_0003743g0010.1	O2-site	224	9	cis-acting regulatory element involved in zein metabolism regulation
Nitab4.5_0003743g0010.1	P-box	1448	7	gibberellin-responsive element
Nitab4.5_0003743g0010.1	TGACG-motif	1101	5	cis-acting regulatory element involved in the MeJA-responsiveness
Nitab4.5_0003743g0010.1	LTR	1294	6	cis-acting element involved in low-temperature responsiveness
Nitab4.5_0003743g0010.1	TCA-element	57	9	cis-acting element involved in salicylic acid responsiveness
Nitab4.5_0003743g0010.1	AE-box	140	8	part of a module for light response
Nitab4.5_0003743g0010.1	LS7	856	13	part of a light responsive element
Nitab4.5_0003743g0010.1	ARE	1005	6	cis-acting regulatory element essential for the anaerobic induction
Nitab4.5_0003743g0010.1	ARE	1684	6	cis-acting regulatory element essential for the anaerobic induction
Nitab4.5_0003743g0010.1	MBS	486	6	MYB binding site involved in drought-inducibility
Nitab4.5_0003743g0010.1	ABRE	176	5	cis-acting element involved in the abscisic acid responsiveness
Nitab4.5_0003743g0010.1	ABRE	207	6	cis-acting element involved in the abscisic acid responsiveness
Nitab4.5_0003743g0010.1	ABRE	208	5	cis-acting element involved in the abscisic acid responsiveness
Nitab4.5_0003743g0010.1	G-Box	175	6	cis-acting regulatory element involved in light responsiveness
Nitab4.5_0003743g0010.1	G-Box	207	6	cis-acting regulatory element involved in light responsiveness
Nitab4.5_0003743g0020.1	ABRE	517	5	cis-acting element involved in the abscisic acid responsiveness
Nitab4.5_0003743g0020.1	ABRE	670	5	cis-acting element involved in the abscisic acid responsiveness
Nitab4.5_0003743g0020.1	ATCT-motif	1870	9	part of a conserved DNA module involved in light responsiveness
Nitab4.5_0003743g0020.1	AE-box	710	8	part of a module for light response
Nitab4.5_0003743g0020.1	TCA-element	658	9	cis-acting element involved in salicylic acid responsiveness
Nitab4.5_0003743g0020.1	TCA-element	1790	9	cis-acting element involved in salicylic acid responsiveness
Nitab4.5_0003743g0020.1	ARE	290	6	cis-acting regulatory element essential for the anaerobic induction
Nitab4.5_0003743g0020.1	ARE	653	6	cis-acting regulatory element essential for the anaerobic induction
Nitab4.5_0003743g0020.1	A-box	144	12	sequence conserved in alpha-amylase promoters
Nitab4.5_0003743g0020.1	A-box	1902	6	cis-acting regulatory element
Nitab4.5_0003743g0020.1	Box 4	759	6	part of a conserved DNA module involved in light responsiveness
Nitab4.5_0003743g0020.1	Box 4	1102	6	part of a conserved DNA module involved in light responsiveness
Nitab4.5_0003743g0020.1	Box 4	1208	6	part of a conserved DNA module involved in light responsiveness
Nitab4.5_0003743g0020.1	Box 4	1212	6	part of a conserved DNA module involved in light responsiveness
Nitab4.5_0003743g0020.1	Box 4	1818	6	part of a conserved DNA module involved in light responsiveness
Nitab4.5_0003743g0020.1	TGA-element	1963	6	auxin-responsive element
Nitab4.5_0004465g0010.1	G-box	564	8	cis-acting regulatory element involved in light responsiveness
Nitab4.5_0004465g0010.1	G-box	748	6	cis-acting regulatory element involved in light responsiveness
Nitab4.5_0004465g0010.1	G-box	981	6	cis-acting regulatory element involved in light responsiveness
Nitab4.5_0004465g0010.1	MRE	1620	7	MYB binding site involved in light responsiveness
Nitab4.5_0004465g0010.1	Box 4	206	6	part of a conserved DNA module involved in light responsiveness
Nitab4.5_0004465g0010.1	Box 4	1263	6	part of a conserved DNA module involved in light responsiveness
Nitab4.5_0004465g0010.1	GT1-motif	340	6	light responsive element
Nitab4.5_0004465g0010.1	GT1-motif	551	6	light responsive element
Nitab4.5_0004465g0010.1	GT1-motif	926	6	light responsive element
Nitab4.5_0004465g0010.1	CGTCA-motif	1198	5	cis-acting regulatory element involved in the MeJA-responsiveness
Nitab4.5_0004465g0010.1	AT-rich sequence	425	9	element for maximal elicitor-mediated activation (2copies)
Nitab4.5_0004465g0010.1	GARE-motif	521	7	gibberellin-responsive element
Nitab4.5_0004465g0010.1	ARE	622	6	cis-acting regulatory element essential for the anaerobic induction
Nitab4.5_0004465g0010.1	TCA-element	210	9	cis-acting element involved in salicylic acid responsiveness
Nitab4.5_0004465g0010.1	TGACG-motif	1198	5	cis-acting regulatory element involved in the MeJA-responsiveness
Nitab4.5_0004465g0010.1	I-box	710	9	part of a light responsive element
Nitab4.5_0004465g0010.1	G-Box	566	6	cis-acting regulatory element involved in light responsiveness
Nitab4.5_0004465g0010.1	G-Box	981	6	cis-acting regulatory element involved in light responsiveness
Nitab4.5_0004465g0010.1	ABRE	567	5	cis-acting element involved in the abscisic acid responsiveness
Nitab4.5_0004465g0010.1	ABRE	981	6	cis-acting element involved in the abscisic acid responsiveness
Nitab4.5_0004465g0010.1	ABRE	982	5	cis-acting element involved in the abscisic acid responsiveness
Nitab4.5_0004465g0010.1	TC-rich repeats	84	9	cis-acting element involved in defense and stress responsiveness
Nitab4.5_0004465g0010.1	TC-rich repeats	552	9	cis-acting element involved in defense and stress responsiveness
Nitab4.5_0004465g0020.1	TGA-element	68	6	auxin-responsive element
Nitab4.5_0004465g0020.1	A-box	96	6	cis-acting regulatory element
Nitab4.5_0004465g0020.1	Box 4	1841	6	part of a conserved DNA module involved in light responsiveness
Nitab4.5_0004465g0020.1	Box 4	1935	6	part of a conserved DNA module involved in light responsiveness
Nitab4.5_0004465g0020.1	TCT-motif	1780	6	part of a light responsive element
Nitab4.5_0004465g0020.1	CCAAT-box	1926	6	MYBHv1 binding site
Nitab4.5_0004465g0020.1	MBS	1632	6	MYB binding site involved in drought-inducibility
Nitab4.5_0004465g0020.1	I-box	1773	8	part of a light responsive element
Nitab4.5_0004465g0030.1	TGA-element	91	6	auxin-responsive element
Nitab4.5_0004465g0030.1	G-box	903	6	cis-acting regulatory element involved in light responsiveness
Nitab4.5_0004465g0030.1	AT-rich element	23	10	binding site of AT-rich DNA binding protein (ATBP-1)
Nitab4.5_0004465g0030.1	A-box	436	6	cis-acting regulatory element
Nitab4.5_0004465g0030.1	A-box	1765	6	cis-acting regulatory element
Nitab4.5_0004465g0030.1	A-box	1836	6	cis-acting regulatory element
Nitab4.5_0004465g0030.1	A-box	1854	6	cis-acting regulatory element
Nitab4.5_0004465g0030.1	A-box	1902	6	cis-acting regulatory element
Nitab4.5_0004465g0030.1	GT1-motif	510	6	light responsive element
Nitab4.5_0004465g0030.1	GT1-motif	608	6	light responsive element
Nitab4.5_0004465g0030.1	GT1-motif	737	6	light responsive element
Nitab4.5_0004465g0030.1	MSA-like	617	8.5	cis-acting element involved in cell cycle regulation
Nitab4.5_0004465g0030.1	MSA-like	638	8.5	cis-acting element involved in cell cycle regulation
Nitab4.5_0004465g0030.1	O2-site	1369	9	cis-acting regulatory element involved in zein metabolism regulation
Nitab4.5_0004465g0030.1	TCT-motif	798	6	part of a light responsive element
Nitab4.5_0004465g0030.1	TCT-motif	886	6	part of a light responsive element
Nitab4.5_0004465g0030.1	LTR	677	6	cis-acting element involved in low-temperature responsiveness
Nitab4.5_0004465g0030.1	ARE	1322	6	cis-acting regulatory element essential for the anaerobic induction
Nitab4.5_0004465g0030.1	ARE	1353	6	cis-acting regulatory element essential for the anaerobic induction
Nitab4.5_0004465g0030.1	ACA-motif	1327	12	part of gapA in (gapA-CMA1) involved with light responsiveness
Nitab4.5_0004465g0030.1	CCAAT-box	619	6	MYBHv1 binding site
Nitab4.5_0004465g0030.1	CCAAT-box	641	6	MYBHv1 binding site
Nitab4.5_0004465g0030.1	CCAAT-box	649	6	MYBHv1 binding site
Nitab4.5_0004465g0030.1	Sp1	426	6	light responsive element
Nitab4.5_0004465g0030.1	Sp1	445	6	light responsive element
Nitab4.5_0004465g0030.1	Sp1	1863	6	light responsive element
Nitab4.5_0004465g0030.1	TC-rich repeats	794	9	cis-acting element involved in defense and stress responsiveness
Nitab4.5_0004465g0030.1	ABRE	395	7	cis-acting element involved in the abscisic acid responsiveness
Nitab4.5_0004465g0030.1	ABRE	1760	7	cis-acting element involved in the abscisic acid responsiveness
Nitab4.5_0005099g0030.1	CAT-box	329	6	cis-acting regulatory element related to meristem expression
Nitab4.5_0005099g0030.1	AT1-motif	1372	13	part of a light responsive module
Nitab4.5_0005099g0030.1	TCCC-motif	286	7	part of a light responsive element
Nitab4.5_0005099g0030.1	O2-site	379	9	cis-acting regulatory element involved in zein metabolism regulation
Nitab4.5_0005099g0030.1	O2-site	867	9	cis-acting regulatory element involved in zein metabolism regulation
Nitab4.5_0005099g0030.1	O2-site	1227	9	cis-acting regulatory element involved in zein metabolism regulation
Nitab4.5_0005099g0030.1	O2-site	1636	8	cis-acting regulatory element involved in zein metabolism regulation
Nitab4.5_0005099g0030.1	MRE	364	7	MYB binding site involved in light responsiveness
Nitab4.5_0005099g0030.1	MRE	1794	7	MYB binding site involved in light responsiveness
Nitab4.5_0005099g0030.1	Box 4	1255	6	part of a conserved DNA module involved in light responsiveness
Nitab4.5_0005099g0030.1	Box 4	1383	6	part of a conserved DNA module involved in light responsiveness
Nitab4.5_0005099g0030.1	GT1-motif	390	6	light responsive element
Nitab4.5_0005099g0030.1	GT1-motif	739	6	light responsive element
Nitab4.5_0005099g0030.1	GT1-motif	1951	7	light responsive element
Nitab4.5_0005099g0030.1	GT1-motif	1952	6	light responsive element
Nitab4.5_0005099g0030.1	CGTCA-motif	381	5	cis-acting regulatory element involved in the MeJA-responsiveness
Nitab4.5_0005099g0030.1	CGTCA-motif	597	5	cis-acting regulatory element involved in the MeJA-responsiveness
Nitab4.5_0005099g0030.1	CGTCA-motif	693	5	cis-acting regulatory element involved in the MeJA-responsiveness
Nitab4.5_0005099g0030.1	CGTCA-motif	915	5	cis-acting regulatory element involved in the MeJA-responsiveness
Nitab4.5_0005099g0030.1	CGTCA-motif	1233	5	cis-acting regulatory element involved in the MeJA-responsiveness
Nitab4.5_0005099g0030.1	CGTCA-motif	1450	5	cis-acting regulatory element involved in the MeJA-responsiveness
Nitab4.5_0005099g0030.1	CGTCA-motif	1962	5	cis-acting regulatory element involved in the MeJA-responsiveness
Nitab4.5_0005099g0030.1	MBS	542	6	MYB binding site involved in drought-inducibility
Nitab4.5_0005099g0030.1	MBS	1236	6	MYB binding site involved in drought-inducibility
Nitab4.5_0005099g0030.1	MBS	1490	6	MYB binding site involved in drought-inducibility
Nitab4.5_0005099g0030.1	ARE	472	6	cis-acting regulatory element essential for the anaerobic induction
Nitab4.5_0005099g0030.1	ARE	791	6	cis-acting regulatory element essential for the anaerobic induction
Nitab4.5_0005099g0030.1	Gap-box	937	9.5	part of a light responsive element
Nitab4.5_0005099g0030.1	TCA-element	1518	9	cis-acting element involved in salicylic acid responsiveness
Nitab4.5_0005099g0030.1	TCA-element	1850	9	cis-acting element involved in salicylic acid responsiveness
Nitab4.5_0005099g0030.1	TGACG-motif	381	5	cis-acting regulatory element involved in the MeJA-responsiveness
Nitab4.5_0005099g0030.1	TGACG-motif	597	5	cis-acting regulatory element involved in the MeJA-responsiveness
Nitab4.5_0005099g0030.1	TGACG-motif	693	5	cis-acting regulatory element involved in the MeJA-responsiveness
Nitab4.5_0005099g0030.1	TGACG-motif	915	5	cis-acting regulatory element involved in the MeJA-responsiveness
Nitab4.5_0005099g0030.1	TGACG-motif	1233	5	cis-acting regulatory element involved in the MeJA-responsiveness
Nitab4.5_0005099g0030.1	TGACG-motif	1450	5	cis-acting regulatory element involved in the MeJA-responsiveness
Nitab4.5_0005099g0030.1	TGACG-motif	1962	5	cis-acting regulatory element involved in the MeJA-responsiveness
Nitab4.5_0005099g0030.1	G-Box	121	6	cis-acting regulatory element involved in light responsiveness
Nitab4.5_0005099g0030.1	TGA-box	381	8	part of an auxin-responsive element
Nitab4.5_0005099g0030.1	ABRE	122	5	cis-acting element involved in the abscisic acid responsiveness
Nitab4.5_0005099g0030.1	ABRE	1865	9	cis-acting element involved in the abscisic acid responsiveness
Nitab4.5_0005099g0030.1	TC-rich repeats	1831	9	cis-acting element involved in defense and stress responsiveness
Nitab4.5_0005392g0080.1	chs-Unit 1 m1	426	10	part of a light responsive element
Nitab4.5_0005392g0080.1	Box 4	19	6	part of a conserved DNA module involved in light responsiveness
Nitab4.5_0005392g0080.1	Box 4	643	6	part of a conserved DNA module involved in light responsiveness
Nitab4.5_0005392g0080.1	Box 4	1291	6	part of a conserved DNA module involved in light responsiveness
Nitab4.5_0005392g0080.1	Box 4	1464	6	part of a conserved DNA module involved in light responsiveness
Nitab4.5_0005392g0080.1	Box 4	1481	6	part of a conserved DNA module involved in light responsiveness
Nitab4.5_0005392g0080.1	Box 4	1697	6	part of a conserved DNA module involved in light responsiveness
Nitab4.5_0005392g0080.1	CGTCA-motif	401	5	cis-acting regulatory element involved in the MeJA-responsiveness
Nitab4.5_0005392g0080.1	CGTCA-motif	412	5	cis-acting regulatory element involved in the MeJA-responsiveness
Nitab4.5_0005392g0080.1	CGTCA-motif	595	5	cis-acting regulatory element involved in the MeJA-responsiveness
Nitab4.5_0005392g0080.1	GC-motif	435	6	enhancer-like element involved in anoxic specific inducibility
Nitab4.5_0005392g0080.1	GT1-motif	261	7	light responsive element
Nitab4.5_0005392g0080.1	GT1-motif	706	6	light responsive element
Nitab4.5_0005392g0080.1	GT1-motif	1895	7	light responsive element
Nitab4.5_0005392g0080.1	GT1-motif	1896	6	light responsive element
Nitab4.5_0005392g0080.1	CAT-box	736	6	cis-acting regulatory element related to meristem expression
Nitab4.5_0005392g0080.1	CAT-box	1298	6	cis-acting regulatory element related to meristem expression
Nitab4.5_0005392g0080.1	LAMP-element	512	8	part of a light responsive element
Nitab4.5_0005392g0080.1	G-Box	217	6	cis-acting regulatory element involved in light responsiveness
Nitab4.5_0005392g0080.1	ABRE	217	6	cis-acting element involved in the abscisic acid responsiveness
Nitab4.5_0005392g0080.1	ABRE	218	5	cis-acting element involved in the abscisic acid responsiveness
Nitab4.5_0005392g0080.1	Sp1	880	6	light responsive element
Nitab4.5_0005392g0080.1	ARE	1154	6	cis-acting regulatory element essential for the anaerobic induction
Nitab4.5_0005392g0080.1	ARE	1395	6	cis-acting regulatory element essential for the anaerobic induction
Nitab4.5_0005392g0080.1	AE-box	268	8	part of a module for light response
Nitab4.5_0005392g0080.1	AE-box	753	8	part of a module for light response
Nitab4.5_0005392g0080.1	TCA-element	394	9	cis-acting element involved in salicylic acid responsiveness
Nitab4.5_0005392g0080.1	TGACG-motif	401	5	cis-acting regulatory element involved in the MeJA-responsiveness
Nitab4.5_0005392g0080.1	TGACG-motif	412	5	cis-acting regulatory element involved in the MeJA-responsiveness
Nitab4.5_0005392g0080.1	TGACG-motif	595	5	cis-acting regulatory element involved in the MeJA-responsiveness
Nitab4.5_0007051g0020.1	ABRE	869	5	cis-acting element involved in the abscisic acid responsiveness
Nitab4.5_0007051g0020.1	TATC-box	1998	7	cis-acting element involved in gibberellin-responsiveness
Nitab4.5_0007051g0020.1	TCT-motif	353	6	part of a light responsive element
Nitab4.5_0007051g0020.1	TCT-motif	508	6	part of a light responsive element
Nitab4.5_0007051g0020.1	TCT-motif	917	6	part of a light responsive element
Nitab4.5_0007051g0020.1	AE-box	757	8	part of a module for light response
Nitab4.5_0007051g0020.1	CAT-box	124	6	cis-acting regulatory element related to meristem expression
Nitab4.5_0007051g0020.1	G-box	814	9	cis-acting regulatory element involved in light responsiveness
Nitab4.5_0007051g0020.1	G-box	868	6	cis-acting regulatory element involved in light responsiveness
Nitab4.5_0007051g0020.1	TGA-element	1828	6	auxin-responsive element
Nitab4.5_0007051g0020.1	CCAAT-box	1759	6	MYBHv1 binding site
Nitab4.5_0007051g0020.1	ARE	130	6	cis-acting regulatory element essential for the anaerobic induction
Nitab4.5_0007051g0020.1	ARE	397	6	cis-acting regulatory element essential for the anaerobic induction
Nitab4.5_0007051g0020.1	GARE-motif	413	7	gibberellin-responsive element
Nitab4.5_0007051g0020.1	MBS	403	6	MYB binding site involved in drought-inducibility
Nitab4.5_0007051g0020.1	TGACG-motif	726	5	cis-acting regulatory element involved in the MeJA-responsiveness
Nitab4.5_0007051g0020.1	TCA-element	345	9	cis-acting element involved in salicylic acid responsiveness
Nitab4.5_0007051g0020.1	CGTCA-motif	726	5	cis-acting regulatory element involved in the MeJA-responsiveness
Nitab4.5_0007051g0020.1	GA-motif	1776	8	part of a light responsive element
Nitab4.5_0007051g0020.1	GC-motif	950	6	enhancer-like element involved in anoxic specific inducibility
Nitab4.5_0007051g0020.1	GT1-motif	317	6	light responsive element
Nitab4.5_0007051g0020.1	GT1-motif	1563	6	light responsive element
Nitab4.5_0007051g0020.1	TCCC-motif	284	7	part of a light responsive element
Nitab4.5_0007704g0010.1	GA-motif	1705	8	part of a light responsive element
Nitab4.5_0007704g0010.1	GCN4_motif	205	7	cis-regulatory element involved in endosperm expression
Nitab4.5_0007704g0010.1	Box 4	1261	6	part of a conserved DNA module involved in light responsiveness
Nitab4.5_0007704g0010.1	G-box	1936	9	cis-acting regulatory element involved in light responsiveness
Nitab4.5_0007704g0010.1	G-box	1938	6	cis-acting regulatory element involved in light responsiveness
Nitab4.5_0007704g0010.1	ABRE	1936	9	cis-acting element involved in the abscisic acid responsiveness
Nitab4.5_0007704g0010.1	ABRE	1938	6	cis-acting element involved in the abscisic acid responsiveness
Nitab4.5_0007704g0010.1	ABRE	1939	5	cis-acting element involved in the abscisic acid responsiveness
Nitab4.5_0007704g0010.1	G-Box	1938	6	cis-acting regulatory element involved in light responsiveness
Nitab4.5_0007704g0010.1	I-box	701	9	part of a light responsive element
Nitab4.5_0007704g0010.1	P-box	472	7	gibberellin-responsive element
Nitab4.5_0007704g0010.1	TCT-motif	851	6	part of a light responsive element
Nitab4.5_0007704g0010.1	TCA-element	694	9	cis-acting element involved in salicylic acid responsiveness
Nitab4.5_0007704g0010.1	circadian	94	9	cis-acting regulatory element involved in circadian control
Nitab4.5_0007704g0010.1	AE-box	524	8	part of a module for light response
Nitab4.5_0007704g0010.1	LTR	1663	6	cis-acting element involved in low-temperature responsiveness
Nitab4.5_0007704g0010.1	ARE	1249	6	cis-acting regulatory element essential for the anaerobic induction
Nitab4.5_0007704g0010.1	chs-CMA2a	661	8	part of a light responsive element
Nitab4.5_0007704g0010.1	CCAAT-box	1629	6	MYBHv1 binding site
Nitab4.5_0007704g0010.1	GATT-motif	1080	11	part of a light responsive element
Nitab4.5_0007704g0020.1	G-Box	1380	6	cis-acting regulatory element involved in light responsiveness
Nitab4.5_0007704g0020.1	I-box	777	9	part of a light responsive element
Nitab4.5_0007704g0020.1	I-box	877	9	part of a light responsive element
Nitab4.5_0007704g0020.1	ABRE	91	5	cis-acting element involved in the abscisic acid responsiveness
Nitab4.5_0007704g0020.1	ABRE	1380	5	cis-acting element involved in the abscisic acid responsiveness
Nitab4.5_0007704g0020.1	ATCT-motif	1667	10	part of a conserved DNA module involved in light responsiveness
Nitab4.5_0007704g0020.1	Sp1	1152	6	light responsive element
Nitab4.5_0007704g0020.1	CCAAT-box	211	6	MYBHv1 binding site
Nitab4.5_0007704g0020.1	ARE	309	6	cis-acting regulatory element essential for the anaerobic induction
Nitab4.5_0007704g0020.1	GARE-motif	133	7	gibberellin-responsive element
Nitab4.5_0007704g0020.1	MBS	437	6	MYB binding site involved in drought-inducibility
Nitab4.5_0007704g0020.1	MBS	846	6	MYB binding site involved in drought-inducibility
Nitab4.5_0007704g0020.1	AuxRR-core	1289	7	cis-acting regulatory element involved in auxin responsiveness
Nitab4.5_0007704g0020.1	Box 4	1420	6	part of a conserved DNA module involved in light responsiveness
Nitab4.5_0007704g0020.1	Box 4	1593	6	part of a conserved DNA module involved in light responsiveness
Nitab4.5_0007704g0020.1	Box 4	1711	6	part of a conserved DNA module involved in light responsiveness
Nitab4.5_0007704g0020.1	GCN4_motif	234	7	cis-regulatory element involved in endosperm expression
Nitab4.5_0007704g0020.1	GT1-motif	1160	7	light responsive element
Nitab4.5_0007704g0020.1	GT1-motif	1161	6	light responsive element
Nitab4.5_0007704g0020.1	CAT-box	1333	6	cis-acting regulatory element related to meristem expression
Nitab4.5_0007704g0020.1	G-box	90	6	cis-acting regulatory element involved in light responsiveness
Nitab4.5_0007704g0020.1	G-box	1809	6	cis-acting regulatory element involved in light responsiveness
Nitab4.5_0007704g0020.1	G-box	1872	6	cis-acting regulatory element involved in light responsiveness
Nitab4.5_0007704g0020.1	HD-Zip 1	664	8	element involved in differentiation of the palisade mesophyll cells
Nitab4.5_0007732g0050.1	Box 4	1319	6	part of a conserved DNA module involved in light responsiveness
Nitab4.5_0007732g0050.1	Box 4	1592	6	part of a conserved DNA module involved in light responsiveness
Nitab4.5_0007732g0050.1	GCN4_motif	1427	7	cis-regulatory element involved in endosperm expression
Nitab4.5_0007732g0050.1	GCN4_motif	1859	7	cis-regulatory element involved in endosperm expression
Nitab4.5_0007732g0050.1	MRE	1893	7	MYB binding site involved in light responsiveness
Nitab4.5_0007732g0050.1	GA-motif	562	8	part of a light responsive element
Nitab4.5_0007732g0050.1	G-box	523	8	cis-acting regulatory element involved in light responsiveness
Nitab4.5_0007732g0050.1	G-box	524	6	cis-acting regulatory element involved in light responsiveness
Nitab4.5_0007732g0050.1	G-box	1050	6	cis-acting regulatory element involved in light responsiveness
Nitab4.5_0007732g0050.1	GATA-motif	1389	7	part of a light responsive element
Nitab4.5_0007732g0050.1	ABRE	525	5	cis-acting element involved in the abscisic acid responsiveness
Nitab4.5_0007732g0050.1	ABRE	1050	6	cis-acting element involved in the abscisic acid responsiveness
Nitab4.5_0007732g0050.1	ABRE	1051	5	cis-acting element involved in the abscisic acid responsiveness
Nitab4.5_0007732g0050.1	ATCT-motif	1154	9	part of a conserved DNA module involved in light responsiveness
Nitab4.5_0007869g0030.1	MRE	675	7	MYB binding site involved in light responsiveness
Nitab4.5_0007869g0030.1	MRE	704	7	MYB binding site involved in light responsiveness
Nitab4.5_0007869g0030.1	CGTCA-motif	533	5	cis-acting regulatory element involved in the MeJA-responsiveness
Nitab4.5_0007869g0030.1	AT-rich element	134	10	binding site of AT-rich DNA binding protein (ATBP-1)
Nitab4.5_0007869g0030.1	GC-motif	1408	6	enhancer-like element involved in anoxic specific inducibility
Nitab4.5_0007869g0030.1	GT1-motif	232	6	light responsive element
Nitab4.5_0007869g0030.1	G-box	503	6	cis-acting regulatory element involved in light responsiveness
Nitab4.5_0007869g0030.1	G-box	1922	6	cis-acting regulatory element involved in light responsiveness
Nitab4.5_0007869g0030.1	AACA_motif	603	11	involved in endosperm-specific negative expression
Nitab4.5_0007869g0030.1	TCCC-motif	817	7	part of a light responsive element
Nitab4.5_0007869g0030.1	CCAAT-box	247	6	MYBHv1 binding site
Nitab4.5_0007869g0030.1	CCAAT-box	1123	6	MYBHv1 binding site
Nitab4.5_0007869g0030.1	GARE-motif	1529	7	gibberellin-responsive element
Nitab4.5_0007869g0030.1	MBS	542	6	MYB binding site involved in drought-inducibility
Nitab4.5_0007869g0030.1	MBS	573	6	MYB binding site involved in drought-inducibility
Nitab4.5_0007869g0030.1	MBS	1210	6	MYB binding site involved in drought-inducibility
Nitab4.5_0007869g0030.1	MBS	1269	6	MYB binding site involved in drought-inducibility
Nitab4.5_0007869g0030.1	TCT-motif	1515	6	part of a light responsive element
Nitab4.5_0007869g0030.1	LTR	66	6	cis-acting element involved in low-temperature responsiveness
Nitab4.5_0007869g0030.1	TGACG-motif	533	5	cis-acting regulatory element involved in the MeJA-responsiveness
Nitab4.5_0007869g0030.1	circadian	1226	9	cis-acting regulatory element involved in circadian control
Nitab4.5_0008803g0020.1	CAT-box	145	6	cis-acting regulatory element related to meristem expression
Nitab4.5_0008803g0020.1	G-box	741	6	cis-acting regulatory element involved in light responsiveness
Nitab4.5_0008803g0020.1	G-box	766	6	cis-acting regulatory element involved in light responsiveness
Nitab4.5_0008803g0020.1	G-box	1212	6	cis-acting regulatory element involved in light responsiveness
Nitab4.5_0008803g0020.1	Box 4	315	6	part of a conserved DNA module involved in light responsiveness
Nitab4.5_0008803g0020.1	Box 4	1375	6	part of a conserved DNA module involved in light responsiveness
Nitab4.5_0008803g0020.1	MRE	1385	7	MYB binding site involved in light responsiveness
Nitab4.5_0008803g0020.1	O2-site	1222	9	cis-acting regulatory element involved in zein metabolism regulation
Nitab4.5_0008803g0020.1	CCAAT-box	645	6	MYBHv1 binding site
Nitab4.5_0008803g0020.1	GARE-motif	1510	7	gibberellin-responsive element
Nitab4.5_0008803g0020.1	TCT-motif	169	6	part of a light responsive element
Nitab4.5_0008803g0020.1	AE-box	1395	8	part of a module for light response
Nitab4.5_0008803g0020.1	G-Box	670	6	cis-acting regulatory element involved in light responsiveness
Nitab4.5_0008803g0020.1	G-Box	812	6	cis-acting regulatory element involved in light responsiveness
Nitab4.5_0008803g0020.1	Box II	1693	9	part of a light responsive element
Nitab4.5_0008803g0020.1	ABRE	670	5	cis-acting element involved in the abscisic acid responsiveness
Nitab4.5_0008803g0020.1	ABRE	741	5	cis-acting element involved in the abscisic acid responsiveness
Nitab4.5_0008803g0020.1	ABRE	767	5	cis-acting element involved in the abscisic acid responsiveness
Nitab4.5_0008803g0020.1	ABRE	812	5	cis-acting element involved in the abscisic acid responsiveness
Nitab4.5_0008803g0020.1	ABRE	1206	10	cis-acting element involved in the abscisic acid responsiveness
Nitab4.5_0008803g0020.1	ABRE	1213	5	cis-acting element involved in the abscisic acid responsiveness
Nitab4.5_0010398g0010.1	ABRE	1200	5	cis-acting element involved in the abscisic acid responsiveness
Nitab4.5_0010398g0010.1	TC-rich repeats	1202	9	cis-acting element involved in defense and stress responsiveness
Nitab4.5_0010398g0010.1	P-box	1072	7	gibberellin-responsive element
Nitab4.5_0010398g0010.1	TCT-motif	1045	6	part of a light responsive element
Nitab4.5_0010398g0010.1	ARE	1713	6	cis-acting regulatory element essential for the anaerobic induction
Nitab4.5_0010398g0010.1	ARE	1967	6	cis-acting regulatory element essential for the anaerobic induction
Nitab4.5_0010398g0010.1	ATC-motif	1849	9	part of a conserved DNA module involved in light responsiveness
Nitab4.5_0010398g0010.1	CCAAT-box	21	6	MYBHv1 binding site
Nitab4.5_0010398g0010.1	CCAAT-box	1536	6	MYBHv1 binding site
Nitab4.5_0010398g0010.1	MBS	555	6	MYB binding site involved in drought-inducibility
Nitab4.5_0010398g0010.1	MBS	618	6	MYB binding site involved in drought-inducibility
Nitab4.5_0010398g0010.1	GARE-motif	1103	7	gibberellin-responsive element
Nitab4.5_0010398g0010.1	AT-rich element	1651	10	binding site of AT-rich DNA binding protein (ATBP-1)
Nitab4.5_0010398g0010.1	CGTCA-motif	321	5	cis-acting regulatory element involved in the MeJA-responsiveness
Nitab4.5_0010398g0010.1	CGTCA-motif	1947	5	cis-acting regulatory element involved in the MeJA-responsiveness
Nitab4.5_0010398g0010.1	A-box	1231	6	cis-acting regulatory element
Nitab4.5_0010398g0010.1	L-box	1857	10	part of a light responsive element
Nitab4.5_0010398g0010.1	GCN4_motif	417	7	cis-regulatory element involved in endosperm expression
Nitab4.5_0010398g0010.1	GCN4_motif	634	7	cis-regulatory element involved in endosperm expression
Nitab4.5_0010398g0010.1	O2-site	410	8	cis-acting regulatory element involved in zein metabolism regulation
Nitab4.5_0010398g0010.1	Box 4	1465	6	part of a conserved DNA module involved in light responsiveness
Nitab4.5_0010398g0010.1	Box 4	1647	6	part of a conserved DNA module involved in light responsiveness
Nitab4.5_0010398g0010.1	G-box	1199	6	cis-acting regulatory element involved in light responsiveness
Nitab4.5_0017191g0010.1	G-box	1368	6	cis-acting regulatory element involved in light responsiveness
Nitab4.5_0017191g0010.1	ACE	1650	9	cis-acting element involved in light responsiveness
Nitab4.5_0017191g0010.1	ABRE	1366	9	cis-acting element involved in the abscisic acid responsiveness
Nitab4.5_0017191g0010.1	ABRE	1368	5	cis-acting element involved in the abscisic acid responsiveness
Nitab4.5_0017191g0010.1	MBS	1374	6	MYB binding site involved in drought-inducibility
Nitab4.5_0017191g0010.1	MBS	1458	6	MYB binding site involved in drought-inducibility
Nitab4.5_0017191g0010.1	MBS	1822	6	MYB binding site involved in drought-inducibility
Nitab4.5_0017191g0010.1	3-AF1 binding site	1276	10	light responsive element
Nitab4.5_0017191g0010.1	ARE	1836	6	cis-acting regulatory element essential for the anaerobic induction
Nitab4.5_0017191g0010.1	LTR	902	6	cis-acting element involved in low-temperature responsiveness
Nitab4.5_0017191g0010.1	LTR	926	6	cis-acting element involved in low-temperature responsiveness
Nitab4.5_0017191g0010.1	LTR	1929	6	cis-acting element involved in low-temperature responsiveness
Nitab4.5_0017191g0010.1	Gap-box	731	9	part of a light responsive element
