# Supplementary material for: Genome-wide identification and expression analysis of the ADH gene family under diverse stresses in tobacco (Nicotiana tabacum L.)
Source: BMC Genomics. 2024 Jan 2;25:13. doi: 10.1186/s12864-023-09813-4 (PMC10759372; doi:10.1186/s12864-023-09813-4)
Supplement: Supplementary file 5 — Additional file 5: Table S5. The FPKM values of 53 NtADH genes at five senescence stages of tobacco leaves. [file 12864_2023_9813_MOESM5_ESM.xlsx]

## Sheet: Maturity
Table S5 The FPKM values of 53 NtADH genes at five senescence stages of tobacco leaves
Gene ID	M1	M2	M3	M4	M5
NtADH25	0.37125	0.219789	0.546574	0.419957	0.270119
NtADH30	2.0982	1.33765	3.70275	2.41498	1.5237
NtADH23	0.193149	0	0.115243	0	0
NtADH42	23.6794	45.8505	78.8043	75.3649	55.8597
NtADH1	13.5979	12.8504	15.6565	14.0345	14.056
NtADH31	92.4843	97.9104	81.5397	83.1012	16.9815
NtADH37	0.374011	0.415548	0.263548	0.222226	0.0510823
NtADH26	0.315808	0.29533	0.232245	0.201721	0.063716
NtADH18	66.3072	53.8434	45.4082	24.7217	28.8359
NtADH16	29.3173	28.0099	24.4366	15.2232	16.3911
NtADH39	6.70517	10.5753	10.7537	13.7799	2.90594
NtADH46	5.06906	6.67713	5.02975	1.21091	0.201298
NtADH47	0.255185	0.429375	0.74912	0.441874	0.265969
NtADH34	9.26985	9.15627	11.9323	10.6153	7.36205
NtADH35	19.896	19.8419	24.7804	24.1354	15.3633
NtADH43	14.9576	17.1418	16.8265	18.8326	7.25958
NtADH44	14.6134	18.5958	19.4059	20.1481	11.9782
NtADH36	0	0	0	0	0
NtADH41	0	0	0	0	0
NtADH45	0	0	0	0	0
NtADH17	15.6686	16.5203	18.8302	18.0599	9.49946
NtADH19	37.7419	34.7846	41.1113	41.1165	24.0761
NtADH4	56.7154	52.5595	59.4926	56.0835	43.7299
NtADH5	30.2047	27.1312	29.5602	28.7612	26.1779
NtADH9	28.2418	25.6778	28.4127	25.4082	19.0149
NtADH13	28.657	26.6596	32.7432	30.3543	12.6021
NtADH27	18.473	17.3042	19.8068	18.5877	25.4199
NtADH53	19.1335	16.1598	17.9902	22.1096	28.2942
NtADH52	11.006	12.1072	12.6228	11.3917	5.37002
NtADH49	23.0112	14.4305	7.61208	2.59943	48.7453
NtADH50	179.645	146.547	133.541	104.143	190.316
NtADH48	47.6137	44.297	49.3819	48.54	29.2109
NtADH51	128.043	100.264	103.748	90.67	77.818
NtADH20	16.1076	20.3937	20.4374	22.5259	17.3161
NtADH24	25.8831	30.4669	30.67	29.4979	23.5217
NtADH15	19.7813	11.5985	10.2259	6.68548	5.90922
NtADH28	94.8953	80.9845	59.5336	44.2472	52.5762
NtADH32	68.6809	57.5965	48.2254	39.9079	63.1686
NtADH29	1.23515	1.07326	0.929038	0.926677	0.234071
NtADH40	0.080771	0.102684	0	0.0266213	0.0177313
NtADH33	6.69233	17.6019	15.6482	26.8555	3.96583
NtADH8	156.15	141.065	139.987	118.682	183.922
NtADH10	142.813	135.422	123.695	109.194	108.653
NtADH11	7.68312	7.94753	6.18381	4.11259	2.33268
NtADH38	13.6896	16.6885	18.9506	12.9015	12.6757
NtADH21	1.60656	2.1428	2.97494	2.03368	4.33769
NtADH22	1.76027	1.89817	2.3537	1.32255	6.36929
NtADH12	2.09861	1.05193	2.25029	2.16105	1.7363
NtADH14	60.4147	57.346	75.7497	52.1969	103.867
NtADH6	0.106629	0.164863	0.533076	2.4382	1.72862
NtADH7	1.17158	1.74623	4.05824	29.3862	13.8071
NtADH2	18.7567	20.2334	21.9118	14.3151	17.5958
NtADH3	10.5338	10.1195	8.79263	7.6864	4.40594

## Sheet: Topping
Table S5 The FPKM values of 53 NtADH genes under topping conditions
Gene ID	NY	TY1	TY4	TY5
NtADH1	68.80942816	113.4279392	123.9762324	94.40125415
NtADH2	24.62510463	22.46733046	21.58927086	26.7984226
NtADH3	7.844206729	9.582165688	9.725337633	8.374095396
NtADH4	24.30164545	16.51202646	16.36293405	15.58906123
NtADH5	12.92227374	8.754210108	10.10066077	14.82626599
NtADH6	0.614838938	1.497901763	12.48369148	0.712694359
NtADH7	7.832770587	7.576575107	17.45915156	5.562112995
NtADH8	148.6883364	127.0171993	149.4895406	161.8551106
NtADH9	12.23522869	14.41923475	16.64258933	17.13408401
NtADH10	133.2806332	124.1845669	146.9369445	182.9194013
NtADH11	25.22393628	25.60824791	19.79938565	37.56955019
NtADH12	9.361617477	0.335170326	0.746535367	0.52825072
NtADH13	14.11911489	16.70528167	20.41973408	20.00175865
NtADH14	56.72827182	31.70571926	53.25328929	33.25485964
NtADH15	0.640425352	0.25338148	0.164660771	0.59648049
NtADH16	7.336830892	8.368085809	8.195321896	10.29041835
NtADH17	11.48012582	11.26820359	13.06771058	15.53204348
NtADH18	10.4038658	8.307589517	9.665854372	9.861173096
NtADH19	16.94901788	20.81915944	23.28052412	26.80407319
NtADH20	15.36037059	5.07979566	8.210169987	0.794915749
NtADH21	7.469021001	14.31247004	15.39894226	7.937726334
NtADH22	6.474394317	13.69243999	14.89597493	11.20802754
NtADH23	0.541187382	0.266630185	0.192809948	1.092186624
NtADH24	2.760191404	0.276689569	0.918066735	0.181139654
NtADH25	0.619381788	2.318688075	2.423291848	0.516444997
NtADH26	1.250525029	0.849883715	2.416691441	3.999259663
NtADH27	10.69944501	11.38563014	12.83687929	12.4117546
NtADH28	17.93146368	10.7713341	15.4535818	18.35375586
NtADH29	22.47813894	93.19483936	68.40631842	7.793936083
NtADH30	0.033016862	0.074655232	0.061460129	0
NtADH31	2.738814808	2.457972727	2.829553025	2.953273236
NtADH32	10.83791945	4.305995936	5.825245504	5.559630919
NtADH33	30.84568054	27.8516109	20.4058851	4.46654597
NtADH34	9.904558397	13.79111209	13.80005654	16.32372233
NtADH35	15.04073033	14.31418569	13.98084602	18.38857262
NtADH36	0	0.044402088	0.036554143	0.036764876
NtADH37	0.055529053	0.053040037	0.075813356	0
NtADH38	13.54498772	17.37888174	14.46900363	12.45276221
NtADH39	4.022799798	1.770463001	1.412102888	1.73222312
NtADH40	3.39938154	19.62293086	17.94982752	4.733438028
NtADH41	64.17587321	371.5288267	352.5252068	130.8396122
NtADH42	0.223884887	0.223286362	0.154552337	0.030091537
NtADH43	25.89052107	24.55918596	22.08831244	20.58877266
NtADH44	25.3977113	24.55918596	26.98203367	25.92771826
NtADH45	35.53852706	117.3483753	110.1286918	62.55485334
NtADH46	27.06366081	39.98164271	47.72465971	52.64753124
NtADH47	10.37850674	13.12328378	13.42101837	10.59621533
NtADH48	20.74116646	10.79747093	9.668782022	10.69152577
NtADH49	24.55851969	12.45283314	15.46701452	21.15435883
NtADH50	56.51064332	41.69464358	44.78398042	38.96634613
NtADH51	37.38414597	10.64740509	15.62375594	23.7435639
NtADH52	12.9448638	9.414887171	12.76828719	11.10283321
NtADH53	5.060930765	5.798780145	8.187615626	7.351688424
