# Supplementary material for: Genome-wide identification and expression analysis of the ADH gene family under diverse stresses in tobacco (Nicotiana tabacum L.)
Source: BMC Genomics. 2024 Jan 2;25:13. doi: 10.1186/s12864-023-09813-4 (PMC10759372; doi:10.1186/s12864-023-09813-4)
Supplement: Supplementary file 6 — Additional file 6: Table S6. Metabolites of four comparison pairs in tobacco during hypoxia and high-temperature curing process. [file 12864_2023_9813_MOESM6_ESM.xlsx]

## Sheet: sheet1
TableS6 Metabolites of four comparison pairs in tobacco during hypoxia and high-temperature curing process
T1 VS T2
Index	Formula	Compounds	Class I	Class II	CAS	Level	A-1	A-2	A-3	B-1	B-2	B-3	VIP	P-value	Fold_Change	Log2FC	Type
mws0224	C5H11NO2S	DL-Methionine	Amino acids and derivatives	Amino acids and derivatives	59-51-8	3	1955520	1.49292e+06	1.57015e+06	776359	616299	801941	1.58313	0.012679	0.437294	-1.19332	down
mws0192	C4H6O4	Succinic acid	Organic acids	Organic acids	110-15-6	3	4.84814e+07	6.01342e+07	3.43266e+07	2.23939e+07	1.62934e+07	2.42722e+07	1.49176	0.0587001	0.440454	-1.18294	down
mws0470	C4H6O4	Methylmalonic acid	Organic acids	Organic acids	516-05-2	3	4.84814e+07	6.01342e+07	3.43266e+07	2.23939e+07	1.62934e+07	2.42722e+07	1.49176	0.0587001	0.440454	-1.18294	down
pme3096	C3H5NO4	Aminomalonic acid	Organic acids	Organic acids	1068-84-4	3	1.81287e+06	2.15256e+06	1.27767e+06	840076	566248	824026	1.50887	0.0463629	0.425387	-1.23315	down
pma2172	C17H17NO2	Cinnamoyltyramine	Alkaloids	Phenolamine	20384-14-9	3	54733.4	651796	33299.6	26264.6	13517.1	32102.6	1.08014	0.386566	0.0971634	-3.36344	down
Hmgn002833	C20H20O7	4-Ketopinoresinol	Lignans and Coumarins	Lignans	-	3	5066.75	10335.6	8966.84	9	9	9	1.64932	0.0358202	0.00110796	-9.81788	down
mws0267	C3H6O4	DL-Glyceric Acid	Organic acids	Organic acids	473-81-4	3	4.67077e+06	3.46296e+06	2.60779e+06	1.37654e+06	1.70837e+06	1.94845e+06	1.45659	0.0770345	0.468589	-1.0936	down
Zmjn004133	C18H32O4	9S-Hydroperoxy-10E,12Z-octadecadienoic acid	Lipids	Free fatty acids	5502-91-0	3	64761.8	92115.2	89928.9	145012	277714	136419	1.37705	0.14614	2.26553	1.17985	up
Hmbn002692	C22H30O14	6'-O-Feruloyl-D-sucrose	Phenolic acids	Phenolic acids	118230-77-6	3	48471	198339	190872	331889	359912	296824	1.18229	0.0499368	2.25877	1.17554	up
MWSHY0089	C16H14O5	5,4'-Dihydroxy-7-methoxyflavanone (Sakuranetin)	Flavonoids	Flavanones	2957-21-3	3	66140.6	73949	65191.7	74421.3	461034	116315	1.00761	0.348307	3.17501	1.66676	up
Lmbn005443	C18H30O3	13-KODE; (9Z,11E)-13-Oxooctadeca-9,11-dienoic acid	Lipids	Free fatty acids	54739-30-9	1	11082.8	21417.2	24085.5	76805.5	129132	50796.7	1.48099	0.0973596	4.53711	2.18177	up
mws0983	C20H39NO2	N-Oleoylethanolamine	Alkaloids	Alkaloids	111-58-0	1	8426.94	10716	11339.2	30967.8	33023.6	30200.2	1.62599	6.55534e-05	3.09006	1.62764	up
Wmqn000812	C10H8O4	Scopoletin (7-Hydroxy-6-methoxycoumarin)	Lignans and Coumarins	Coumarins	92-61-5	1	1.27701e+06	1.99742e+06	1.33428e+06	5.61631e+06	9.9619e+06	2.66367e+06	1.37623	0.163776	3.95814	1.98482	up
mws1639	C11H10O5	Isofraxidin	Lignans and Coumarins	Coumarins	486-21-5	2	177390	277874	166285	715514	1.52524e+06	370903	1.3577	0.190889	4.20185	2.07102	up
Hmqn003054	C18H34O5	9,10,11-Trihydroxy-12-octadecenoic acid	Lipids	Free fatty acids	61911-67-9	1	73709.6	86533.1	115305	165948	333858	149959	1.35755	0.163225	2.35809	1.23762	up
mws1417	C9H7NO2	Indole-3-carboxylic acid*	Alkaloids	Plumerane	771-50-6	3	20372.3	28463.9	23208.3	59564.7	94482.7	41061.2	1.43966	0.116969	2.70817	1.43732	up
MWSmce183	C8H8O3	D-Mandelic acid	Organic acids	Organic acids	611-71-2	3	9	9	9	4721.85	9	3755.28	1.1614	0.188782	314.301	8.296	up
Lmhp009129	C23H48NO7P	LysoPC 15:0(2n isomer)	Lipids	LPC	-	1	498696	953923	678764	3.70452e+06	7.35235e+06	1.55947e+06	1.40823	0.173953	5.91932	2.56543	up
pmp001244	C14H20NO4+	Caffeoylcholine	Alkaloids	Phenolamine	87189-10-4	3	15228.7	43800.3	57671.6	162667	284715	99661.4	1.38824	0.111826	4.68758	2.22884	up
pme3967	C12H17N5O5	2-(Dimethylamino)guanosine	Nucleotides and derivatives	Nucleotides and derivatives	2140-67-2	1	519617	861258	838722	2.15021e+06	3.38856e+06	1.41631e+06	1.44378	0.106325	3.13349	1.64777	up
Hmcp003783	C13H10N2O	1-Acetyl-β-carboline	Alkaloids	Plumerane	-	3	9	9	9	22907	22260.5	30748.4	1.65018	0.0114304	2811.7	11.4572	up
pmf0348	C10H20O3	2,6-Dimethyl-7-octene-2,3,6-triol	Others	Saccharides	73815-21-1	3	367668	429348	503683	1.40485e+06	2.56887e+06	744771	1.39888	0.165446	3.62766	1.85904	up
pmb1562	C21H34O4	1-Stearidonoyl-Glycerol	Lipids	Glycerol ester	-	1	130529	148628	206693	361227	571804	259668	1.41061	0.116911	2.45487	1.29565	up
Lmhp007598	C27H52NO7P	LysoPC 19:2(2n isomer)	Lipids	LPC	-	1	146166	249686	271155	898847	1.82659e+06	437350	1.38813	0.17757	4.74176	2.24542	up
pmn001689	C18H32O4	9-Hydroxy-12-oxo-15(Z)-octadecenoic acid	Lipids	Free fatty acids	-	1	94562.6	96502.7	122124	289416	495477	148788	1.33963	0.175359	2.98121	1.5759	up
mws0102	C9H7NO2	Indole-5-carboxylic acid*	Alkaloids	Plumerane	1670-81-1	3	11136.9	20143.9	16958.8	45678.1	76705.6	28117.9	1.39055	0.134141	3.11988	1.64149	up
pmb2319	C23H48NO7P	LysoPC 15:0	Lipids	LPC	108273-89-8	1	392006	794677	545191	2.89677e+06	6.34988e+06	1.21176e+06	1.38139	0.193653	6.03879	2.59426	up
Lmmn003323	C16H32O3	2-Hydroxyhexadecanoic acid	Organic acids	Organic acids	764-67-0	1	834267	1.3356e+06	1.17549e+06	2.54786e+06	4.06871e+06	1.70437e+06	1.3665	0.133144	2.48731	1.31459	up
pmb2620	C11H12O4	3,4-Dimethoxycinnamic acid	Phenolic acids	Phenolic acids	2316-26-9	2	9	9	9	10821.8	20867.2	9330.11	1.64722	0.063656	1519.23	10.5691	up
pmd0130	C22H46NO7P	LysoPC 14:0	Lipids	LPC	20559-16-4	1	130627	264655	194776	897730	1.92389e+06	457203	1.41778	0.174279	5.55679	2.47425	up
Lmsn004322	C24H24O12	1,6-Di-O-caffeoyl-β-D-glucose*	Phenolic acids	Phenolic acids	-	1	231045	277650	306364	945307	1.75047e+06	929514	1.57873	0.0735606	4.44788	2.15312	up
Lmsn002288	C21H28O14	1-O-Caffeoyl-(6-O-glucosyl)-β-D-glucose	Phenolic acids	Phenolic acids	-	1	567160	842873	915105	1.51404e+06	1.96656e+06	1.3296e+06	1.46593	0.0290995	2.06878	1.04878	up
Hmqp005455	C18H32O3	15(R)-Hydroxylinoleic Acid	Lipids	Free fatty acids	177931-23-6	2	9	9	9	61457.7	76839	45516	1.6497	0.0211006	6807.88	12.733	up
mws0668	C10H12N4O6	Xanthosine	Nucleotides and derivatives	Nucleotides and derivatives	146-80-5	1	912450	1.41293e+06	909562	2.64653e+06	3.44209e+06	1.7036e+06	1.40876	0.0819556	2.40877	1.26829	up
pme1178	C10H13N5O5	Guanosine	Nucleotides and derivatives	Nucleotides and derivatives	118-00-3	1	1.89532e+06	1.95245e+06	1.85581e+06	3.66999e+06	7.4368e+06	2.92367e+06	1.36092	0.1852	2.45994	1.29862	up
Hmcp002123	C10H8O4	Isoscopoletin (6-Hydroxy-7-Methoxycoumarin)	Lignans and Coumarins	Coumarins	776-86-3	1	63825.6	126088	79195.8	310661	424017	104254	1.19956	0.175378	3.11744	1.64036	up
Lmqn008369	C27H49O12P	PI(18:2/0:0)	Lipids	Glycerol ester	-	2	284137	349446	350349	502160	1.03533e+06	504149	1.32492	0.183508	2.07498	1.05309	up
Rfmb087	C18H32O4	9-Hydroxy-13-oxo-10-octadecenoic Acid	Lipids	Free fatty acids	-	3	266848	313941	485070	658369	1.30697e+06	524938	1.28809	0.181634	2.3364	1.22429	up
pmn001691	C18H32O5	9,12,13-Trihydroxy-10,15-octadecadienoic acid	Lipids	Free fatty acids	-	1	579932	580025	799945	2.0672e+06	3.29354e+06	970306	1.35916	0.160559	3.23029	1.69166	up
Lmqn008024	C24H44NO9P	PS(18:2)	Lipids	Glycerol ester	-	1	85364.8	152511	148270	284905	490284	241943	1.41021	0.101625	2.63407	1.39729	up
pmn001492	C11H8O3	Ayapin	Lignans and Coumarins	Coumarins	494-56-4	2	290012	306814	383461	1.11161e+06	1.9426e+06	588162	1.42503	0.152625	3.71562	1.8936	up
HX1363	C10H8O4	isoscopoletin	Lignans and Coumarins	Coumarins	-	2	184462	192210	193178	419545	787338	237361	1.25668	0.213314	2.53442	1.34166	up
pmn001694	C18H34O5	9,10,13-Trihydroxy-11-Octadecenoic Acid	Lipids	Free fatty acids	29907-57-1	1	497882	496850	710880	1.77303e+06	4.10983e+06	1.02966e+06	1.37709	0.201728	4.05281	2.01892	up
Lhlp120627	C12H18O2	Carvylacetate	Terpenoids	Monoterpenoids	97-42-7	2	132420	130286	184730	358918	550930	188885	1.29142	0.170293	2.45562	1.29609	up
mws0789	C15H12O4	Pinocembrin (Dihydrochrysin)	Flavonoids	Flavanones	480-39-7	1	5310.19	19117	5151.73	40724.3	102480	12434.3	1.16002	0.252779	5.26181	2.39556	up
Lmsn004970	C24H24O12	3,6-Di-O-caffeoyl glucose*	Phenolic acids	Phenolic acids	-	1	171853	334647	314687	864341	1.82728e+06	797364	1.48313	0.112863	4.24871	2.08703	up
pme3034	C5H8O4	Ethylmalonic acid	Organic acids	Organic acids	601-75-2	3	12368.3	15476.3	15657.1	47202.7	55117.2	19292.1	1.33803	0.137491	2.79557	1.48314	up
mws1060	C10H12N4O5	9-(Arabinosyl)hypoxanthine	Nucleotides and derivatives	Nucleotides and derivatives	7013-16-3	3	4.84895e+06	5.28216e+06	5.15353e+06	1.2792e+07	1.79795e+07	8.51007e+06	1.4842	0.0995747	2.57	1.36177	up
Lmbn000193	C3H4O4	Tartronate semialdehyde	Organic acids	Organic acids	2480-77-5	3	311864	320526	376368	521497	994099	519328	1.37146	0.160628	2.01726	1.01239	up
Zmpn003368	C18H30O3	13S-Hydroxy-9Z,11E,15Z-octadecatrienoic acid	Lipids	Free fatty acids	87984-82-5	1	64172.7	83709.6	77574.1	199003	285581	129086	1.46691	0.101367	2.72191	1.44462	up
MWS4295	C18H36O3	DL-2-hydroxystearic acid	Lipids	Free fatty acids	629-22-1	1	334660	520442	422941	968761	1.15505e+06	564585	1.33946	0.103702	2.10353	1.07281	up
Lmqn000213	C24H42O21	Stachyose	Others	Saccharides	470-55-3	3	58852.9	55578.1	84492.4	125687	170718	161606	1.55419	0.0092859	2.30245	1.20317	up
pme0243	C5H8O4	Glutaric acid	Organic acids	Organic acids	110-94-1	3	224282	243586	219720	475046	679982	268316	1.26804	0.174637	2.07005	1.04967	up
Lmcp002302	C12H17N5O5	N6-(2-Hydroxyethyl)adenosine	Nucleotides and derivatives	Nucleotides and derivatives	4338-48-1	1	602583	752891	612028	2.16999e+06	3.23658e+06	1.28663e+06	1.48455	0.106692	3.40188	1.76633	up
Zmyn004449	C18H30O4	9-Hydroxy-12-oxo-10(E),15(Z)-octadecadienoic acid	Lipids	Free fatty acids	-	1	29935.6	38529	52465.5	73575.6	187564	79560.5	1.35466	0.18327	2.81733	1.49433	up
Lmmp001993	C19H34N4O3	Dihydrocaffeoylspermine	Alkaloids	Phenolamine	-	3	192466	207667	159754	534205	482541	351349	1.55617	0.0317494	2.44352	1.28896	up
Lmbp010207	C19H18O4	6-Methoxy-2-(4-methoxyphenethyl)chromone	Others	Chromone	111286-05-6	3	9	9	9	27611.2	51918.9	12617.1	1.64214	0.115473	3412.86	11.7368	up
MWSmce098	C17H27NO3	Nonivamide	Alkaloids	Phenolamine	2444-46-4	3	9	9	9	7612.98	15868.6	9	1.16253	0.229788	870.021	9.76491	up
Lmbn005662	C18H32O3	9(10)-EpOME;(9R,10S)-(12Z)-9,10-Epoxyoctadecenoic acid	Lipids	Free fatty acids	16833-56-0	1	14325.6	22286.2	23531.5	56694.9	102288	33382	1.37164	0.158815	3.19845	1.67737	up
mws0976	C9H12N2O6	β-Pseudouridine	Nucleotides and derivatives	Nucleotides and derivatives	1445-07-4	3	161161	157588	172519	337791	548575	220903	1.35002	0.165242	2.2539	1.17242	up
pmb2786	C18H30O3	9-Hydroxy-10,12,15-octadecatrienoic acid	Lipids	Free fatty acids	89886-42-0	1	16408.8	24465.7	23034.1	87387.1	137196	51566.5	1.50585	0.102825	4.32101	2.11137	up
Zmjn001813	C7H12O4	Pimelic acid	Organic acids	Organic acids	111-16-0	3	28202.7	49147.7	50867.8	183308	360330	98448.2	1.43776	0.155406	5.00777	2.32417	up
mws0367	C18H30O2	α-Linolenic Acid*	Lipids	Free fatty acids	463-40-1	1	2.9716e+06	3.96552e+06	4.32951e+06	7.87354e+06	9.22357e+06	6.50529e+06	1.52414	0.0187296	2.09489	1.06688	up
pmb0889	C18H30O2	Punicic acid (9Z,11E,13Z-octadecatrienoic acid)	Lipids	Free fatty acids	544-72-9	3	957889	1.40606e+06	1.36932e+06	2.18503e+06	3.45902e+06	1.90414e+06	1.38505	0.106988	2.02187	1.01569	up
mws0028	C8H8O4	Vanillic acid	Phenolic acids	Phenolic acids	121-34-6	3	37649.2	59941.2	46947.1	124762	216941	73476	1.34547	0.161792	2.87247	1.52229	up
MWS5185	C8H8O3	2',4'-Dihydroxyacetophenone*	Phenolic acids	Phenolic acids	89-84-9	3	9	9	9	23295	31215.6	10669.8	1.64485	0.0682126	2414.08	11.2373	up
pmd0132	C24H50NO7P	LysoPC 16:0(2n isomer)	Lipids	LPC	-	1	72182.2	84233.3	89796.6	251822	527081	142229	1.38371	0.188081	3.74121	1.90351	up
Lmsn002548	C15H18O9	1-O-Caffeoyl-β-D-glucose	Phenolic acids	Phenolic acids	14364-08-0	2	549451	737594	714268	1.44726e+06	1.66108e+06	1.20721e+06	1.55561	0.0153329	2.15636	1.1086	up
Lmhp011562	C21H36O4	1-α-Linolenoyl-glycerol*	Lipids	Glycerol ester	-	1	1.84389e+06	2.07582e+06	3.16831e+06	5.81543e+06	5.91359e+06	3.63523e+06	1.42826	0.0451397	2.16764	1.11612	up
pma0633	C19H32N4O2	N-p-Coumaroylspermine	Alkaloids	Phenolamine	130210-35-4	3	9	9	9	218469	169397	121662	1.64937	0.0260253	18871.4	14.2039	up
mws1094	C15H12O6	Aromadendrin (Dihydrokaempferol)	Flavonoids	Flavanonols	480-20-6	3	9	9	9	21947.8	25820.4	10710.6	1.64634	0.0500594	2165.88	11.0807	up
Zmyn005384	C18H36O3	2R-Hydroxyoctadecanoic Acid	Lipids	Free fatty acids	26633-48-7	1	322658	518387	402284	865892	1.08971e+06	537533	1.31152	0.10903	2.00521	1.00375	up
pmb2792	C18H30O3	13-Hydroxy-6,9,11-octadecatrienoic acid	Lipids	Free fatty acids	74784-20-6	3	9	9	9	14530.9	22904	5143.94	1.63822	0.10969	1576.99	10.623	up
Zmyn004548	C18H28O3	12-Oxo-phytodienoic acid	Lipids	Free fatty acids	85551-10-6	3	6619.35	6949.31	9770.76	14385.5	22440.9	11541.6	1.3901	0.114723	2.07237	1.05128	up
mws2184	C11H12O4	Ethyl caffeate	Phenolic acids	Phenolic acids	102-37-4	1	9	9	9	43431.6	53757.7	30626.9	1.64941	0.0237902	4733.93	12.2088	up
MWS20025	C22H34O4	13,14-DiHDPE; 13,14-Dihydroxy-4,7,10,16,19-Docosapentaenoic acid	Lipids	Free fatty acids	1345275-24-2	3	9	9	9	3329.15	4690.75	2663.04	1.64831	0.0270812	395.664	8.62813	up
mws2212	C9H8O4	Caffeic acid	Phenolic acids	Phenolic acids	331-39-5	1	57883	91252.7	58291.1	165793	191864	119493	1.46419	0.0324627	2.30033	1.20184	up
Lmbn002072	C7H12O4	2-Propylsuccinic acid	Organic acids	Organic acids	618-57-5	3	18610.2	50395.4	42785.7	170004	315173	69429.1	1.33531	0.172285	4.96109	2.31066	up
Lmbn007891	C18H34O4	Hydroxy ricinoleic acid	Lipids	Free fatty acids	-	1	34345.4	39401.4	35699	106606	253339	62387.4	1.35568	0.212396	3.85883	1.94816	up
pmb2799	C18H32O3	12,13-Epoxy-9-Octadecenoic Acid	Lipids	Free fatty acids	6799-85-5	2	20299.5	18226.9	26826.2	37052.2	66808	34323.2	1.38524	0.137768	2.11443	1.08027	up
pmb2804	C18H32O4	13S-Hydroperoxy-9Z,11E-octadecadienoic acid	Lipids	Free fatty acids	33964-75-9	3	264718	404239	378695	749092	1.74782e+06	631144	1.36197	0.187762	2.98578	1.57811	up
pmb0492	C34H37N3O6	N',N'',N'''-p-Coumaroyl-cinnamoyl-caffeoyl spermidine	Alkaloids	Phenolamine	-	3	236295	326663	323500	711795	978330	434666	1.39603	0.114591	2.39695	1.2612	up
Lmbn005923	C18H30O2	Crepenynic acid	Lipids	Free fatty acids	2277-31-8	1	109248	130458	152469	261920	323759	226811	1.53972	0.0243207	2.07175	1.05085	up
mws0248	C9H12N2O6	Uridine	Nucleotides and derivatives	Nucleotides and derivatives	58-96-8	1	782407	1.02908e+06	1.05392e+06	2.39619e+06	3.31397e+06	1.55071e+06	1.45014	0.0985688	2.53398	1.3414	up
Lsjp211263	C11H16O3	(-)-Loliolide	Terpenoids	Monoterpenoids	-	2	265057	314054	352325	544641	938482	526423	1.44636	0.111391	2.15747	1.10934	up
pme1292	C8H8O4	Homogentisic acid	Phenolic acids	Phenolic acids	451-13-8	3	9	9	9	483876	598727	498903	1.65063	0.00464173	58574.3	15.838	up
Hmhp001812	C11H15N5O4	2'-O-Methyladenosine	Nucleotides and derivatives	Nucleotides and derivatives	2140-79-6	1	481194	913616	657747	2.06343e+06	3.22798e+06	1.09738e+06	1.35528	0.138478	3.1126	1.63812	up
mws4163	C24H42O21	Nystose	Others	Saccharides	13133-07-8	3	67805.1	64149.5	101776	156545	219597	127172	1.44988	0.0637241	2.15339	1.10661	up
pme2598	C8H8O4	3,4-Dihydroxybenzeneacetic acid	Phenolic acids	Phenolic acids	102-32-9	3	9	9	9	456233	511278	234989	1.64882	0.04162	44537	15.4427	up
Zbsp004940	C10H8O4	6-Hydroxy-7-methoxycoumarin	Lignans and Coumarins	Coumarins	-	1	199099	219042	164868	414800	786646	220702	1.17361	0.233317	2.43932	1.28648	up
pmb0500	C23H26N2O5	N-p-Coumaroyl-N'-feruloylputrescine	Alkaloids	Phenolamine	380302-96-5	3	9	9	9	72681.6	135084	29256	1.64253	0.123719	8778.58	13.0998	up
mws1505	C17H16O4	Phenethyl caffeate	Phenolic acids	Phenolic acids	104594-70-9	1	36581.3	44516.2	51917.7	99850.7	239363	130487	1.50232	0.116142	3.53118	1.82015	up
pmd0136	C26H54NO7P	LysoPC 18:0(2n isomer)	Lipids	LPC	-	1	335808	484178	437378	887910	2.09388e+06	506005	1.1674	0.259881	2.77389	1.47191	up
pmb2981	C33H40O19	Vitexin-7-O-rutinoside	Flavonoids	Flavones	-	3	9	9	9	17904.5	12897.7	18229.9	1.6497	0.0109777	1816	10.8266	up
pma6455	C5H11O8P	Ribulose-5-phosphate	Others	Saccharides	4300-28-1	3	2.18627e+06	1.65661e+06	3.5847e+06	2.62989e+06	5.66834e+06	6.70911e+06	1.15012	0.163556	2.02049	1.0147	up
pme3188	C9H13N2O9P	Uridine 5'-monophosphate	Nucleotides and derivatives	Nucleotides and derivatives	58-97-9	2	715691	1.02374e+06	941716	1.65969e+06	3.66034e+06	991318	1.1092	0.269493	2.35398	1.2351	up
pmb2787	C18H30O3	9-Oxo-10E,12Z-octadecadienoic acid	Lipids	Free fatty acids	54232-59-6	3	29034.9	42035.3	40452.3	142045	229627	80276.1	1.47704	0.118829	4.05253	2.01882	up
Zmyn004732	C18H30O3	2R-hydroxy-9Z,12Z,15Z-octadecatrienoic acid	Lipids	Free fatty acids	-	1	198792	258394	313215	511836	1.08898e+06	458184	1.38306	0.164121	2.67263	1.41826	up
mws0366	C18H30O2	γ-Linolenic Acid*	Lipids	Free fatty acids	506-26-3	1	3.14187e+06	4.25505e+06	4.6184e+06	8.35129e+06	9.70283e+06	6.41553e+06	1.48743	0.0323188	2.03654	1.02612	up
Lhcp090205	C11H16O3	Loliolide	Terpenoids	Monoterpenoids	5989-02-6	2	222103	255656	378625	619024	985770	523537	1.45328	0.0824687	2.48526	1.31339	up
Lmxn006423	C7H5NOS	2(3H)-Benzothiazolone	Alkaloids	Alkaloids	934-34-9	3	12142.3	20676.1	15339	41469.8	30120.6	26962.8	1.42178	0.0417484	2.04648	1.03314	up
Zmjp003163	C12H18O3	Jasmonic acid	Organic acids	Organic acids	77026-92-7	3	9	9	9	279477	265064	9	1.16411	0.183789	20168.5	14.2998	up
Lmbp001216	C7H15NO2S	L-Dihomomethionine	Amino acids and derivatives	Amino acids and derivatives	34022-36-1	3	183996	320305	350114	1.04322e+06	1.53405e+06	521696	1.40622	0.120673	3.627	1.85878	up
Lmhn004756	C23H20O10	Cinnamoylferuloyltartaric acid	Phenolic acids	Phenolic acids	-	3	9	9	9	498657	671733	422434	1.65024	0.0187562	58993.4	15.8483	up
Lmmn001643	C9H8O3	2-Hydroxycinnamic acid*	Phenolic acids	Phenolic acids	583-17-5	2	9	9	9	465966	748905	125513	1.64216	0.131383	49643.8	15.5993	up
pmp001245	C15H22NO4+	Feruloylcholine	Alkaloids	Phenolamine	85927-25-9	3	9	9	9	34799.8	29966.3	11670	1.64392	0.0686979	2830.96	11.4671	up
Zmyn005252	C17H34O3	3-Hydroxy-palmitic acid methyl ester	Lipids	Free fatty acids	51883-36-4	1	183288	311407	248321	593869	847341	335093	1.30616	0.138165	2.39067	1.25741	up
Hmqp006023	C20H36O3	Ethyl 9-Hydroxy-10,12-octadecadienoic acid	Lipids	Free fatty acids	-	3	2982.01	3733.08	6149.16	9393.6	9521.68	10447.7	1.4852	0.0197332	2.28252	1.19063	up
MWSmce466	C8H8O2	4-Hydroxyacetophenone	Phenolic acids	Phenolic acids	99-93-4	3	35245.8	28958.2	22187.8	58799.7	85164.2	44673.4	1.41244	0.0914871	2.18351	1.12665	up
mws0255	C4H5N3O	Cytosine	Nucleotides and derivatives	Nucleotides and derivatives	71-30-7	3	471273	539778	745423	1.31531e+06	2.64843e+06	858591	1.31156	0.194927	2.74546	1.45705	up
mws0237	C9H16O4	Azelaic acid	Organic acids	Organic acids	123-99-9	1	30537.5	33147.7	28521	87380.7	186337	55874.6	1.4041	0.181569	3.57451	1.83775	up
pme1184	C10H13N5O4	2'-Deoxyguanosine	Nucleotides and derivatives	Nucleotides and derivatives	961-07-9	3	99024.1	184703	212998	483755	736892	367922	1.45476	0.0678925	3.19808	1.67721	up
Lmhp007836	C21H38NO7P	LysoPE 16:3	Lipids	LPE	-	1	29705.5	40332.2	57309.6	151326	157394	69357.5	1.40438	0.0890287	2.96887	1.56991	up
MWS2417	C8H8O4	3-Hydroxymandelate	Organic acids	Organic acids	17119-15-2	3	9	9	9	31891.2	54798.8	20484	1.64687	0.0713669	3969.41	11.9547	up
Zmyn004943	C17H28O2	Norlinolenic acid	Lipids	Free fatty acids	-	3	9	9	9	59626.1	57026.2	40431.3	1.64983	0.0129323	5817.91	12.5063	up
Lmbn002739	C9H8O3	3-Hydroxycinnamic Acid*	Phenolic acids	Phenolic acids	14755-02-3	2	197005	315380	193674	531424	2.04569e+06	278637	1.08518	0.323417	4.04463	2.01601	up
Lmbn002648	C9H8O3	α-Hydroxycinnamic Acid*	Phenolic acids	Phenolic acids	5801-57-0	2	197005	315380	193674	531424	2.04569e+06	278637	1.08518	0.323417	4.04463	2.01601	up
pme3083	C8H7NO3	2-(Formylamino)benzoic acid	Phenolic acids	Phenolic acids	3342-77-6	3	82806.7	62763.3	50989.7	155457	282024	88818.6	1.28525	0.189164	2.67756	1.42092	up
Jmwn002620	C15H18O9	Vanillic Acid-4-O-Glucuronide	Phenolic acids	Phenolic acids	-	2	511812	809104	730092	1.23324e+06	1.63836e+06	1.23233e+06	1.47898	0.0181496	2.00093	1.00067	up
pme3732	C9H13N3O5	Cytidine	Nucleotides and derivatives	Nucleotides and derivatives	65-46-3	2	483135	784987	951473	2.50219e+06	6.00693e+06	1.27587e+06	1.32432	0.216311	4.40845	2.14027	up
pme0274	C6H13NO2	6-Aminocaproic acid	Organic acids	Organic acids	60-32-2	2	9	9	9	672049	722230	723906	1.65069	0.00058013	78451.3	16.2595	up
MWS20633g	C9H12NO6P	O-phosphate-L-tyrosine	Amino acids and derivatives	Amino acids and derivatives	21820-51-9	2	9	9	9	239653	322918	109129	1.64714	0.0692902	24877.8	14.6026	up
pmb2855	C11H20N2O8	L-Glutamine-O-glycoside	Amino acids and derivatives	Amino acids and derivatives	-	3	356761	406035	529688	797265	1.3735e+06	898317	1.49773	0.0695303	2.37456	1.24766	up
Lmrj002244	C10H14N2O2	Cyclo(Pro-Pro)	Amino acids and derivatives	Amino acids and derivatives	6708-06-1	3	9	9	9	30846.7	39406.5	57663.5	1.64947	0.0327333	4737.65	12.21	up
mws0014	C10H10O4	Ferulic acid*	Phenolic acids	Phenolic acids	537-98-4	1	387926	625272	302503	4.75278e+06	7.58323e+06	1.123e+06	1.4164	0.16245	10.2295	3.35467	up
pme0422	C10H10O4	Isoferulic Acid*	Phenolic acids	Phenolic acids	25522-33-2	1	387926	625272	302503	4.75278e+06	7.58323e+06	1.123e+06	1.4164	0.16245	10.2295	3.35467	up
mws1589	C18H32O16	D-Panose	Others	Saccharides	33401-87-5	2	1.27248e+06	1.44769e+06	1.80187e+06	2.84049e+06	3.50061e+06	2.92587e+06	1.57033	0.00464192	2.04929	1.03512	up
Lmhp008924	C27H50NO7P	LysoPC 19:3	Lipids	LPC	-	3	9	9	9	10147.3	19682.8	9	1.16299	0.222316	1105.15	10.11	up
pme0040	C5H5N5	Adenine	Nucleotides and derivatives	Nucleotides and derivatives	73-24-5	1	971948	967278	858933	2.8436e+06	4.7326e+06	2.19288e+06	1.54123	0.0923926	3.49125	1.80375	up
pmb0856	C23H46NO7P	LysoPE 18:1(2n isomer)	Lipids	LPE	-	3	1.21221e+06	1.39361e+06	2.22982e+06	1.89485e+06	4.52084e+06	3.88788e+06	1.24318	0.134946	2.13075	1.09136	up
Hmtn001288	C9H10O4	Methyl 2,4-dihydroxyphenylacetate	Phenolic acids	Phenolic acids	67828-42-6	1	131937	167370	256517	551083	686717	304367	1.40643	0.0868664	2.77456	1.47226	up
ML10180524	C9H13N3O5	Cytarabine	Nucleotides and derivatives	Nucleotides and derivatives	147-94-4	1	322534	576556	394726	2.15554e+06	2.22927e+06	936511	1.47429	0.0808161	4.11289	2.04015	up
pmn001525	C23H26O11	3,5-Digalloylshikimic acid	Phenolic acids	Phenolic acids	95753-52-9	3	10437.7	27979.8	21663.9	46830.6	75089.7	33109.5	1.28536	0.109664	2.58033	1.36755	up
Lmxp000939	C5H5N5	Zarzissine	Alkaloids	Alkaloids	160568-14-9	1	1.11589e+06	1.05704e+06	626642	2.11229e+06	4.18574e+06	2.57826e+06	1.48395	0.0765942	3.17059	1.66475	up
Lmsp003161	C33H40O20	Kaempferol-3-O-sophoroside-7-O-rhamnoside*	Flavonoids	Flavonols	-	2	3.22628e+06	2.55765e+06	3.04939e+06	5.6947e+06	4.46753e+06	1.22515e+07	1.33234	0.201139	2.53741	1.34336	up
Hahn002315	C28H36O13	syringaresinol-4-O-β-D-glucopyranoside	Others	Others	-	2	198082	251450	285409	305801	932682	565840	1.27014	0.186905	2.45506	1.29576	up
pmd0155	C21H43O7P	LysoPA 18:0	Lipids	Glycerol ester	22002-86-4	3	9	9	9	161637	285663	217599	1.65014	0.0251957	24625.9	14.5879	up
T1 VS T3
Index	Formula	Compounds	Class I	Class II	CAS	Level	A-1	A-2	A-3	C-1	C-2	C-3	VIP	P-value	Fold_Change	Log2FC	Type
mws1051	C15H23N6O5S+	S-Adenosylmethionine	Amino acids and derivatives	Amino acids and derivatives	485-80-3	3	5.72967e+06	4.31365e+06	5.74369e+06	742447	638882	972150	1.31897	0.00879119	0.149077	-2.74587	down
MWSmce461	C4H7NO2	L-Azetidine-2-carboxylic acid	Alkaloids	Alkaloids	2133-34-8	3	429060	332081	534061	194437	220489	208877	1.24144	0.0594634	0.481625	-1.05402	down
mws4052	C4H7NO2	1-Aminocyclopropane-1-carboxylic acid	Organic acids	Organic acids	22059-21-8	3	130395	113523	182401	71689.8	76122.1	61372.8	1.22032	0.0674016	0.490676	-1.02716	down
pme1474	C11H15N5O3S	5'-Deoxy-5'-(methylthio)adenosine	Nucleotides and derivatives	Nucleotides and derivatives	2457-80-9	1	4.9863e+07	4.44297e+07	3.60749e+07	8.37856e+06	6.10229e+06	7.88774e+06	1.32071	0.0104529	0.171581	-2.54304	down
Lmlp003024	C20H30O7N4	N'-p-Coumaroylagmatine-glucoside	Alkaloids	Phenolamine	-	2	3.18305e+06	4.01917e+06	3.19557e+06	1.52955e+06	1.42235e+06	1.57548e+06	1.31041	0.0173047	0.435417	-1.19953	down
mws0224	C5H11NO2S	DL-Methionine	Amino acids and derivatives	Amino acids and derivatives	59-51-8	3	1955520	1.49292e+06	1.57015e+06	782777	496921	755590	1.25369	0.00695839	0.40555	-1.30205	down
Hmsp003093	C9H6O4	3,7-Dihydroxychromen-4-one	Others	Chromone	-	3	9.27765e+06	8.67768e+06	8.11179e+06	3.93011e+06	4.14083e+06	4.15561e+06	1.32858	0.00385899	0.469041	-1.09221	down
pmn001669	C12H14O5	Methyl sinapate	Phenolic acids	Phenolic acids	20733-94-2	3	33354.1	37429.6	31348.1	7316.07	8314.47	12162.1	1.29922	0.000522985	0.272125	-1.87766	down
mws0192	C4H6O4	Succinic acid	Organic acids	Organic acids	110-15-6	3	4.84814e+07	6.01342e+07	3.43266e+07	3.40459e+07	1.19795e+07	1.30273e+07	1.06074	0.054225	0.413123	-1.27536	down
mws0470	C4H6O4	Methylmalonic acid	Organic acids	Organic acids	516-05-2	3	4.84814e+07	6.01342e+07	3.43266e+07	3.40459e+07	1.19795e+07	1.30273e+07	1.06074	0.054225	0.413123	-1.27536	down
mws0219	C4H7NO4	L-Aspartic Acid	Amino acids and derivatives	Amino acids and derivatives	56-84-8	3	1.58151e+06	1.19645e+06	1.81042e+06	610812	571357	737149	1.26737	0.0306913	0.418299	-1.25739	down
pme3096	C3H5NO4	Aminomalonic acid	Organic acids	Organic acids	1068-84-4	3	1.81287e+06	2.15256e+06	1.27767e+06	1.12138e+06	432164	455894	1.11086	0.0346464	0.383254	-1.38363	down
pmb0530	C21H27N7O14P2	Nicotinic acid adenine dinucleotide	Nucleotides and derivatives	Nucleotides and derivatives	53-84-9	1	6.96068e+06	8.6768e+06	5.79849e+06	2.71873e+06	2.33041e+06	4.39754e+06	1.18097	0.0215624	0.440693	-1.18215	down
Lmqn000432	C9H19O11P	1-(sn-Glycero-3-phospho)-1D-myo-inositol	Others	Saccharides	-	1	9.51418e+07	7.09267e+07	8.66921e+07	2.48762e+07	2.8821e+07	3.95182e+07	1.27346	0.00566043	0.368789	-1.43913	down
pme2735	C15H22N6O5S	S-(5'-Adenosyl)-L-methionine	Amino acids and derivatives	Amino acids and derivatives	29908-03-0	3	6.56905e+06	5.59671e+06	6.45988e+06	909711	709528	980559	1.32791	0.00195317	0.139582	-2.84082	down
Zmyn000083	C6H14O12P2	D-Glucose 1,6-bisphosphate	Others	Saccharides	10139-18-1	3	79495.6	86387.3	79218.9	32375.8	28232	39783.6	1.30238	0.000565643	0.40959	-1.28775	down
MWSmce331	C4H7NO2	Azetidine-2-carboxylic acid	Alkaloids	Alkaloids	2517-04-6	3	439151	331605	563379	162167	244717	219373	1.1841	0.0582578	0.469411	-1.09108	down
pme3311	C6H14O12P2	D-Fructose-1,6-biphosphate	Others	Saccharides	488-69-7	3	573244	611608	669998	214655	182472	242992	1.31555	0.000684111	0.345106	-1.53489	down
Zbdn001947	C13H18O8	Isotachioside	Phenolic acids	Phenolic acids	31427-08-4	2	2.34162e+06	1.21724e+06	863059	776871	566195	606833	1.02753	0.203684	0.440962	-1.18127	down
Wmzn000227	C6H10O4	2,2-Dimethylsuccinic acid	Organic acids	Organic acids	597-43-3	2	447188	519956	642308	269464	315560	216574	1.22565	0.0250578	0.498056	-1.00562	down
Lmgp002595	C9H10O3	4'-Hydroxy-3'-methoxyacetophenone (Acetovanillone)	Phenolic acids	Phenolic acids	498-02-2	2	491827	509524	521427	215035	217411	281939	1.30106	0.00269654	0.469133	-1.09193	down
pmb2922	C15H24N2O17P2	Uridine 5'-diphospho-D-glucose	Nucleotides and derivatives	Nucleotides and derivatives	133-89-1	1	1.04857e+07	9.88204e+06	9.77311e+06	966250	660571	1.26066e+06	1.31967	9.31972e-06	0.0957997	-3.38383	down
pme0014	C5H9NO4	L-Glutamic acid	Amino acids and derivatives	Amino acids and derivatives	56-86-0	3	9.37564e+06	6.76857e+06	1.24474e+07	1.92337e+06	1.7416e+06	1.78683e+06	1.30482	0.0422759	0.190678	-2.39079	down
Lmqn000780	C17H27N3O17P2	Uridine 5'-diphospho-N-acetylglucosamine	Nucleotides and derivatives	Nucleotides and derivatives	528-04-1	2	672062	692811	751170	101741	64178	148472	1.29618	6.06368e-05	0.148575	-2.75074	down
Zmzn000113	C5H9NO4	L-threo-3-Methylaspartate	Amino acids and derivatives	Amino acids and derivatives	6061-13-8	3	919280	531283	1.11573e+06	202725	168717	221150	1.26794	0.0607708	0.230913	-2.11458	down
MWS1882	C4H7NO4	Iminodiacetic acid	Organic acids	Organic acids	142-73-4	3	189289	109087	205730	78384.5	59197.2	81785.9	1.16716	0.0792418	0.435162	-1.20038	down
Zmfn000481	C14H22N2O16P2	Uridine-5'-Diphosphate-D-Xylose	Nucleotides and derivatives	Nucleotides and derivatives	3616-06-6	3	1.6379e+06	1.41348e+06	1.45611e+06	161629	105612	218907	1.31251	0.000528555	0.107853	-3.21286	down
mws0704	C2H8NO4P	O-Phosphorylethanolamine	Alkaloids	Alkaloids	1071-23-4	3	559702	478514	972556	82743.5	96094.8	145657	1.27889	0.0645875	0.161379	-2.63148	down
mws1038	C11H22N2O4S	Pantetheine	Alkaloids	Alkaloids	496-65-1	3	162411	170263	160947	37400.4	41603.6	60921	1.30238	0.00126764	0.283467	-1.81875	down
mws0582	C11H19N3O6S	S-(Methyl)glutathione	Amino acids and derivatives	Amino acids and derivatives	2922-56-7	3	484898	388485	582766	183826	190471	238559	1.26795	0.0288713	0.420875	-1.24854	down
NK10253223	C8H9NO3	2-Amino-3-methoxybenzoic acid	Phenolic acids	Phenolic acids	3177-80-8	3	1.30761e+06	1.33292e+06	1.46329e+06	401931	846814	637653	1.18076	0.0187614	0.459669	-1.12133	down
pmb2654	C19H27NO12	Anthranilate-1-O-Sophoroside	Phenolic acids	Phenolic acids	-	3	1.06292e+06	698828	307412	330765	119693	226827	1.00683	0.15968	0.327324	-1.61121	down
pme2459	C21H20O11	Luteolin-7-O-glucoside (Cynaroside)	Flavonoids	Flavones	5373-11-5	1	2.1114e+07	1.67902e+07	1.58247e+07	6.40225e+06	1.28946e+07	6.70293e+06	1.13432	0.0285052	0.483907	-1.0472	down
Zmjn004133	C18H32O4	9S-Hydroperoxy-10E,12Z-octadecadienoic acid	Lipids	Free fatty acids	5502-91-0	3	64761.8	92115.2	89928.9	1.00292e+06	1.12658e+06	781150	1.32595	0.0122201	11.7933	3.55989	up
Lmhp010190	C26H52NO7P	LysoPC 18:1(2n isomer)	Lipids	LPC	-	1	296396	292615	361342	854177	1.03812e+06	909694	1.31851	0.00311939	2.94837	1.55992	up
MWSslk183	C15H10O4	7,8-Dihydroxy-4-phenylcoumarin	Lignans and Coumarins	Coumarins	842-01-3	3	9	9	9	549311	526030	402925	1.33636	0.0083881	54750.6	15.7406	up
pmp001273	C26H50NO7P	LysoPC 18:2	Lipids	LPC	-	1	1.49552e+06	2.20713e+06	2.38962e+06	4.8752e+06	6.12943e+06	5.50292e+06	1.27479	0.0020905	2.70959	1.43807	up
pme2122	C5H9N3	Histamine	Alkaloids	Alkaloids	51-45-6	3	589020	604183	761449	5.05992e+06	8.58885e+06	5.67057e+06	1.31947	0.0333302	9.88378	3.30506	up
Hmbn002692	C22H30O14	6'-O-Feruloyl-D-sucrose	Phenolic acids	Phenolic acids	118230-77-6	3	48471	198339	190872	613818	610974	665346	1.16341	0.00513216	4.31852	2.11054	up
Lmbn005443	C18H30O3	13-KODE; (9Z,11E)-13-Oxooctadeca-9,11-dienoic acid	Lipids	Free fatty acids	54739-30-9	1	11082.8	21417.2	24085.5	1.18507e+06	1.37468e+06	882594	1.32514	0.0156835	60.8342	5.92681	up
Lmbn001981	C7H6O3	2,5-Dihydroxybenzaldehyde	Phenolic acids	Phenolic acids	1194-98-5	1	625399	812760	631068	6.69524e+06	8.33279e+06	5.52361e+06	1.32541	0.0165988	9.93204	3.31209	up
mws0749	C7H6O3	4-Hydroxybenzoic acid	Phenolic acids	Phenolic acids	99-96-7	2	908526	1.15211e+06	929427	8.43063e+06	1.05815e+07	6.45493e+06	1.32109	0.0239683	8.51723	3.09039	up
pme1975	C3H4O4	Malonic acid	Organic acids	Organic acids	141-82-2	3	948406	1.03237e+06	976808	4.90004e+06	5.93891e+06	4.48023e+06	1.32879	0.0106988	5.17963	2.37285	up
pmb0855	C24H50NO7P	LysoPC 16:0	Lipids	LPC	17364-16-8	1	829785	1.11494e+06	1.35717e+06	3.05163e+06	3.45116e+06	3.04281e+06	1.28874	0.000554841	2.89095	1.53154	up
mws0126	C26H54NO7P	LysoPC 18:0	Lipids	LPC	19420-57-6	1	6.23227e+06	7.41329e+06	9.1905e+06	3.10594e+07	3.2006e+07	3.19176e+07	1.32073	0.000415013	4.15934	2.05635	up
Wafn002827	C16H22O9	Dihydroferulic acid glucoside	Phenolic acids	Phenolic acids	-	2	2.71568e+06	2.81449e+06	2.68638e+06	8.6784e+06	7.42056e+06	6.51256e+06	1.31881	0.0164055	2.75195	1.46045	up
mws0983	C20H39NO2	N-Oleoylethanolamine	Alkaloids	Alkaloids	111-58-0	1	8426.94	10716	11339.2	60276.2	64100.5	69478.3	1.32891	0.0009983	6.35963	2.66894	up
mws5045	C12H24O3	12-Hydroxydodecanoic acid	Lipids	Free fatty acids	505-95-3	3	5925.8	9639.86	5436.19	17125.4	15578.2	13868.9	1.2158	0.00841503	2.21754	1.14896	up
Wmqn000812	C10H8O4	Scopoletin (7-Hydroxy-6-methoxycoumarin)	Lignans and Coumarins	Coumarins	92-61-5	1	1.27701e+06	1.99742e+06	1.33428e+06	5.74675e+07	5.37531e+07	5.07071e+07	1.33207	0.0012141	35.1352	5.13485	up
mws1639	C11H10O5	Isofraxidin	Lignans and Coumarins	Coumarins	486-21-5	2	177390	277874	166285	5.43064e+06	5.51605e+06	4.37242e+06	1.32836	0.00524846	24.6466	4.62332	up
Hmqn003054	C18H34O5	9,10,11-Trihydroxy-12-octadecenoic acid	Lipids	Free fatty acids	61911-67-9	1	73709.6	86533.1	115305	1.22051e+06	1.43199e+06	1.0309e+06	1.32647	0.00961865	13.3676	3.74067	up
mws1417	C9H7NO2	Indole-3-carboxylic acid*	Alkaloids	Plumerane	771-50-6	3	20372.3	28463.9	23208.3	1.85395e+06	1.53816e+06	1.22596e+06	1.33308	0.0140005	64.1003	6.00226	up
pmd0143	C28H58NO7P	LysoPC 20:0	Lipids	LPC	108341-80-6	3	6029.84	6463.48	8015.53	33989.8	28433.7	30018.2	1.32554	0.00198509	4.50741	2.1723	up
MWSmce183	C8H8O3	D-Mandelic acid	Organic acids	Organic acids	611-71-2	3	9	9	9	45593.8	36250.3	29276	1.33602	0.015907	4115.56	12.0069	up
Wafn011571	C18H32O3	alpha-Hydroxylinoleic acid	Lipids	Free fatty acids	57818-44-7	1	259789	273878	311172	2.06462e+06	2.31718e+06	1.6553e+06	1.32791	0.0117919	7.14586	2.83711	up
MWStz057	C28H42N4O6	Kukoamine A	Alkaloids	Phenolamine	75288-96-9	3	15517.2	16382.1	17314.5	55387.4	63379.7	55371.6	1.33131	0.00309726	3.53841	1.8231	up
pme2776	C10H12N4O4	2'-Deoxyinosine	Nucleotides and derivatives	Nucleotides and derivatives	890-38-0	3	75310.8	84392.9	86959.3	369130	539484	370231	1.31844	0.0256305	5.18458	2.37423	up
Lmhp010515	C25H52NO7P	LysoPC 17:0(2n isomer)	Lipids	LPC	-	1	1.2452e+06	1.22106e+06	1.55052e+06	6.96355e+06	7.69468e+06	6.80102e+06	1.32977	0.000690109	5.34239	2.41749	up
Lmhp009129	C23H48NO7P	LysoPC 15:0(2n isomer)	Lipids	LPC	-	1	498696	953923	678764	1.5734e+07	2.10882e+07	1.4651e+07	1.32413	0.0140156	24.1502	4.59396	up
pmf0289	C15H21N5O4	Riboprine	Nucleotides and derivatives	Nucleotides and derivatives	7724-76-7	3	41210.9	67658.4	32479.5	216702	202106	197587	1.28441	0.000813946	4.3608	2.12459	up
pmp001244	C14H20NO4+	Caffeoylcholine	Alkaloids	Phenolamine	87189-10-4	3	15228.7	43800.3	57671.6	3.29902e+06	4.00033e+06	3.12055e+06	1.31601	0.00597048	89.2875	6.48039	up
mws0463	C16H14O6	Hesperetin	Flavonoids	Flavanones	520-33-2	3	4423.97	7355.35	9	136925	122107	82159.2	1.01973	0.0200215	28.9431	4.85515	up
MWSmce340	C12H14N2O	L-Praziquanamine	Alkaloids	Isoquinoline alkaloids	99746-73-3	2	1.19004e+06	1.04857e+06	1.08751e+06	3.80601e+06	3.23884e+06	2.48254e+06	1.29713	0.0314161	2.86442	1.51824	up
pme3967	C12H17N5O5	2-(Dimethylamino)guanosine	Nucleotides and derivatives	Nucleotides and derivatives	2140-67-2	1	519617	861258	838722	6.99325e+06	7.12871e+06	6.17144e+06	1.32154	0.000854949	9.14283	3.19264	up
Lmhp011388	C21H36O4	2-α-Linolenoyl-glycerol*	Lipids	Glycerol ester	55268-58-1	1	2.96284e+06	3.03686e+06	4.90541e+06	9.68566e+06	8.73702e+06	8.14932e+06	1.253	0.00372463	2.43665	1.2849	up
pmb2221	C18H39NO3	4-Hydroxysphinganine	Lipids	Sphingolipids	554-62-1	1	1.29069e+06	1.50189e+06	1.70598e+06	5.48506e+06	5.15801e+06	4.78191e+06	1.3232	0.000380116	3.42887	1.77773	up
mws1715	C10H13N5O3	Cordycepin (3'-Deoxyadenosine)	Nucleotides and derivatives	Nucleotides and derivatives	73-03-0	1	488393	616407	605118	3.41362e+06	4.41421e+06	3.11955e+06	1.32367	0.0150189	6.40229	2.67859	up
Lmtn002233	C15H20O8	Androsin	Phenolic acids	Phenolic acids	531-28-2	2	400445	470306	492244	1.9771e+06	1.92647e+06	1.65054e+06	1.32737	0.00320528	4.07493	2.02678	up
MWS1900	C11H20O4	Undecanedioic acid	Lipids	Free fatty acids	1852-04-6	1	77209.7	88877.5	116536	307768	333840	267521	1.30226	0.00181612	3.21675	1.6856	up
Hmcp003783	C13H10N2O	1-Acetyl-β-carboline	Alkaloids	Plumerane	-	3	9	9	9	250084	255799	189046	1.3363	0.00839836	25738.1	14.6516	up
pme1201	C15H14O5	Phloretin	Flavonoids	Chalcones	60-82-2	3	37403.9	37638.1	29863.4	109946	134547	109713	1.3174	0.0058253	3.37643	1.7555	up
pmb0374	C5H5N5	2-Aminopurine	Nucleotides and derivatives	Nucleotides and derivatives	452-06-2	1	1.26851e+07	1.29508e+07	1.2803e+07	2.97962e+07	3.95729e+07	3.7863e+07	1.31587	0.0167966	2.78968	1.4801	up
pmf0348	C10H20O3	2,6-Dimethyl-7-octene-2,3,6-triol	Others	Saccharides	73815-21-1	3	367668	429348	503683	1.32306e+07	1.39278e+07	1.14254e+07	1.33394	0.00350467	29.6639	4.89063	up
pmb1562	C21H34O4	1-Stearidonoyl-Glycerol	Lipids	Glycerol ester	-	1	130529	148628	206693	1.74744e+06	1.39479e+06	1.09641e+06	1.31686	0.0205913	8.72416	3.12502	up
Lmhp007598	C27H52NO7P	LysoPC 19:2(2n isomer)	Lipids	LPC	-	1	146166	249686	271155	3.68784e+06	3.58787e+06	3.20421e+06	1.32352	0.00113138	15.7118	3.97378	up
pmn001689	C18H32O4	9-Hydroxy-12-oxo-15(Z)-octadecenoic acid	Lipids	Free fatty acids	-	1	94562.6	96502.7	122124	3.39318e+06	3.68943e+06	2.89438e+06	1.33401	0.00509408	31.8562	4.9935	up
mws0102	C9H7NO2	Indole-5-carboxylic acid*	Alkaloids	Plumerane	1670-81-1	3	11136.9	20143.9	16958.8	1.44746e+06	1.26391e+06	926448	1.32995	0.0158513	75.4113	6.23671	up
mws0066	C16H12O7	Isorhamnetin; 3'-Methoxy-3,4',5,7-Tetrahydroxyflavone	Flavonoids	Flavonols	480-19-3	1	382963	277255	329947	931841	1.24668e+06	1.00249e+06	1.3048	0.0107743	3.21261	1.68374	up
pmb2319	C23H48NO7P	LysoPC 15:0	Lipids	LPC	108273-89-8	1	392006	794677	545191	1.32926e+07	1.73586e+07	1.16874e+07	1.32236	0.014844	24.4467	4.61157	up
Lmmn003323	C16H32O3	2-Hydroxyhexadecanoic acid	Organic acids	Organic acids	764-67-0	1	834267	1.3356e+06	1.17549e+06	1.15969e+07	1.26351e+07	9.09736e+06	1.32211	0.00975179	9.9629	3.31657	up
mws4176	C12H16N2O3	L-Alanyl-L-Phenylalanine	Amino acids and derivatives	Amino acids and derivatives	3061-90-3	2	229343	217297	214395	1.16347e+06	1.12851e+06	1.16382e+06	1.33602	2.16994e-05	5.22786	2.38622	up
NK10256198	C15H10O6	3,5,7,2'-Tetrahydroxyflavone; Datiscetin	Flavonoids	Flavones	480-15-9	3	756590	392344	593764	1.13065e+06	2.29623e+06	965100	1.07155	0.1631	2.52022	1.33355	up
mws0715	C13H16N2O4	Phenylacetyl-L-glutamine	Amino acids and derivatives	Amino acids and derivatives	28047-15-6	3	350323	415378	387087	1.13531e+06	1.55197e+06	1.06428e+06	1.30557	0.027928	3.25434	1.70237	up
pmb2620	C11H12O4	3,4-Dimethoxycinnamic acid	Phenolic acids	Phenolic acids	2316-26-9	2	9	9	9	328254	399485	293221	1.33629	0.00833425	37813.3	15.2066	up
mws4085	C11H12O5	Sinapic acid	Phenolic acids	Phenolic acids	530-59-6	3	35891.8	58305	45373	305508	375446	305990	1.31984	0.00415964	7.07132	2.82198	up
pmd0130	C22H46NO7P	LysoPC 14:0	Lipids	LPC	20559-16-4	1	130627	264655	194776	4.36363e+06	5.28183e+06	4.05721e+06	1.32393	0.00653945	23.2226	4.53746	up
pmb0863	C24H46NO7P	LysoPC 16:2(2n isomer)	Lipids	LPC	-	1	240764	262659	317989	1.01925e+06	1.22718e+06	1.11836e+06	1.32374	0.00197067	4.09635	2.03434	up
Lmyn007883	C16H32O4	9,16-Dihydroxypalmitic acid	Lipids	Free fatty acids	38076-49-2	3	1.00643e+06	732026	316663	2.34338e+06	4.24645e+06	1.93948e+06	1.16012	0.084096	4.15028	2.05321	up
Lmhp008833	C24H48NO7P	LysoPC 16:1(2n isomer)	Lipids	LPC	-	1	631473	950525	841024	6.20423e+06	3.72635e+06	6.7606e+06	1.30276	0.0352288	6.88858	2.78421	up
mws0520	C11H13NO4	N-Acetyl-L-tyrosine	Amino acids and derivatives	Amino acids and derivatives	537-55-3	3	199544	370159	206840	1.06614e+06	1.10914e+06	999842	1.28692	0.000834408	4.08879	2.03167	up
pme3961	C10H13N5O3	2'-Deoxyadenosine	Nucleotides and derivatives	Nucleotides and derivatives	958-09-8	1	770846	1.01022e+06	873161	5.0435e+06	7.48361e+06	4.95432e+06	1.31784	0.0262834	6.58626	2.71946	up
Lmsn004322	C24H24O12	1,6-Di-O-caffeoyl-β-D-glucose*	Phenolic acids	Phenolic acids	-	1	231045	277650	306364	2.75126e+06	1.80524e+06	1.61373e+06	1.31595	0.0362325	7.57028	2.92035	up
Lmsn002288	C21H28O14	1-O-Caffeoyl-(6-O-glucosyl)-β-D-glucose	Phenolic acids	Phenolic acids	-	1	567160	842873	915105	1.51549e+06	1.71217e+06	1.72772e+06	1.24278	0.00395255	2.13122	1.09168	up
mws1372	C9H10N2	Myosmine	Alkaloids	Pyridine alkaloids	532-12-7	3	1.1812e+06	1.97362e+06	1.769e+06	5.4722e+06	3.75215e+06	2.85251e+06	1.17103	0.0790762	2.45274	1.29439	up
MWSmce632	C10H10O4	Vanillin acetate	Phenolic acids	Phenolic acids	881-68-5	3	438609	296104	371563	2.61482e+06	2.70521e+06	2.10711e+06	1.32281	0.00576731	6.71364	2.7471	up
Hmqp005455	C18H32O3	15(R)-Hydroxylinoleic Acid	Lipids	Free fatty acids	177931-23-6	2	9	9	9	251516	286304	214619	1.33633	0.00674103	27868.1	14.7663	up
Lmhp010908	C27H54NO7P	LysoPC 19:1	Lipids	LPC	-	1	221577	250731	248634	782021	843464	680809	1.3257	0.00630581	3.199	1.67762	up
pmd0147	C28H54NO7P	LysoPC 20:2	Lipids	LPC	-	3	68648.3	75651.3	99447.4	228584	242786	236133	1.3088	0.000991241	2.90261	1.53735	up
Smcp000882	C15H21NO7	N-benzoyl-2-aminoethyl-β-D-glucopyranoside	Alkaloids	Alkaloids	-	1	927419	956971	812147	1.48689e+07	1.46508e+07	1.57277e+07	1.33544	0.00043701	16.7798	4.06865	up
mws0154	C7H10O5	Shikimic acid	Organic acids	Organic acids	138-59-0	3	573917	1.29261e+06	1.21623e+06	2.62848e+06	3.06036e+06	2.27494e+06	1.17258	0.0071965	2.58333	1.36923	up
mws0668	C10H12N4O6	Xanthosine	Nucleotides and derivatives	Nucleotides and derivatives	146-80-5	1	912450	1.41293e+06	909562	4.97637e+06	4.842e+06	5.45624e+06	1.31246	9.60032e-05	4.72176	2.23932	up
pme1178	C10H13N5O5	Guanosine	Nucleotides and derivatives	Nucleotides and derivatives	118-00-3	1	1.89532e+06	1.95245e+06	1.85581e+06	2.22394e+07	3.05273e+07	2.02216e+07	1.32967	0.0191917	12.7969	3.67772	up
pmb2791	C18H30O4	9-Hydroperoxy-10E,12,15Z-octadecatrienoic acid	Lipids	Free fatty acids	111004-08-1	3	79152	83638.5	83685.3	798755	801076	586186	1.33044	0.0118993	8.86909	3.14879	up
Lmbn003524	C9H16O3	9-Oxononanoic acid	Organic acids	Organic acids	2553-17-5	3	19446.4	16684.8	23811.8	73252.3	75452.3	47446.8	1.27731	0.0316354	3.2723	1.71031	up
pme2914	C6H10O5	3-Hydroxy-3-methylpentane-1,5-dioic acid	Amino acids and derivatives	Amino acids and derivatives	503-49-1	1	4.28002e+06	5.31596e+06	4.15219e+06	9.99755e+06	1.01525e+07	9.72784e+06	1.3099	0.00220033	2.17323	1.11984	up
Hmcp002123	C10H8O4	Isoscopoletin (6-Hydroxy-7-Methoxycoumarin)	Lignans and Coumarins	Coumarins	776-86-3	1	63825.6	126088	79195.8	2.1025e+06	2.22269e+06	1.8065e+06	1.32484	0.00336225	22.7851	4.51002	up
mws0639	C7H6O4	2,3-Dihydroxybenzoic Acid*	Phenolic acids	Phenolic acids	303-38-8	3	209436	346887	214143	1.71089e+06	1.81327e+06	1.26319e+06	1.30623	0.0112816	6.21358	2.63542	up
Lmhp009590	C25H50NO7P	LysoPC 17:1	Lipids	LPC	-	1	407684	702489	599759	2.9853e+06	3.1122e+06	3.07266e+06	1.31309	0.000229092	5.36288	2.42301	up
pmb2406	C25H52NO7P	LysoPC 17:0	Lipids	LPC	50930-23-9	1	1.08781e+06	1.35178e+06	1.5719e+06	6.37254e+06	6.94007e+06	6.24568e+06	1.3238	0.000103004	4.87557	2.28557	up
Lmqn008369	C27H49O12P	PI(18:2/0:0)	Lipids	Glycerol ester	-	2	284137	349446	350349	2.39045e+06	2.93153e+06	2.52015e+06	1.33107	0.00445838	7.9702	2.99462	up
mws0601	C5H5NO2	Pyrrole-2-carboxylic acid	Organic acids	Organic acids	634-97-9	3	30170.3	21350.3	25386.2	144761	137890	210505	1.31521	0.0255371	6.41239	2.68086	up
Rfmb087	C18H32O4	9-Hydroxy-13-oxo-10-octadecenoic Acid	Lipids	Free fatty acids	-	3	266848	313941	485070	855061	1014991	684157	1.20844	0.0165873	2.39638	1.26086	up
Lmyn006011	C33H58O14	Gingerglycolipid B	Lipids	Glycerol ester	88168-90-5	1	33269.1	42196.1	33750	383724	523525	265958	1.31516	0.0411599	10.7422	3.42521	up
pme2960	C15H12O5	Naringenin chalcone; 2',4,4',6'-Tetrahydroxychalcone	Flavonoids	Chalcones	73692-50-9	3	264069	270671	228247	762178	801425	554313	1.29599	0.0248491	2.77582	1.47291	up
pmn001691	C18H32O5	9,12,13-Trihydroxy-10,15-octadecadienoic acid	Lipids	Free fatty acids	-	1	579932	580025	799945	1.38844e+07	1.38313e+07	1.18339e+07	1.3326	0.00262649	20.1794	4.33481	up
Lmqn008024	C24H44NO9P	PS(18:2)	Lipids	Glycerol ester	-	1	85364.8	152511	148270	629058	840027	733183	1.30124	0.00521717	5.70321	2.51177	up
pmp001281	C26H52NO7P	LysoPC 18:1	Lipids	LPC	-	1	54782.8	41967.2	80271.6	193726	313511	255707	1.27355	0.0214642	4.30989	2.10765	up
pme0253	C8H15NO3	N-Acetyl-L-leucine	Amino acids and derivatives	Amino acids and derivatives	1188-21-2	3	170991	90162.8	119479	379132	243383	296363	1.19628	0.0256318	2.41408	1.27147	up
pmn001492	C11H8O3	Ayapin	Lignans and Coumarins	Coumarins	494-56-4	2	290012	306814	383461	9.4357e+06	9.424e+06	7.56096e+06	1.33362	0.00527572	26.952	4.75232	up
HX1363	C10H8O4	isoscopoletin	Lignans and Coumarins	Coumarins	-	2	184462	192210	193178	2.59073e+06	2.5396e+06	2.21726e+06	1.33556	0.00265452	12.8939	3.68861	up
pmn001694	C18H34O5	9,10,13-Trihydroxy-11-Octadecenoic Acid	Lipids	Free fatty acids	29907-57-1	1	497882	496850	710880	1.79412e+07	2.19412e+07	1.67467e+07	1.33209	0.00718763	33.2016	5.05318	up
Lhlp120627	C12H18O2	Carvylacetate	Terpenoids	Monoterpenoids	97-42-7	2	132420	130286	184730	2.11685e+06	2.14933e+06	1.83268e+06	1.33081	0.00220919	13.6307	3.76878	up
mws0789	C15H12O4	Pinocembrin (Dihydrochrysin)	Flavonoids	Flavanones	480-39-7	1	5310.19	19117	5151.73	444791	499911	283347	1.29974	0.0249609	41.5177	5.37565	up
Zmdp001857	C14H18N2O6	γ-Glutamyltyrosine	Amino acids and derivatives	Amino acids and derivatives	7432-23-7	3	356118	360938	301836	1.01191e+06	799318	920449	1.31547	0.00712861	2.68103	1.42279	up
Lmsn004970	C24H24O12	3,6-Di-O-caffeoyl glucose*	Phenolic acids	Phenolic acids	-	1	171853	334647	314687	2.64414e+06	1.79013e+06	1.54306e+06	1.29252	0.0331109	7.27889	2.86372	up
pme3034	C5H8O4	Ethylmalonic acid	Organic acids	Organic acids	601-75-2	3	12368.3	15476.3	15657.1	138778	137958	132519	1.33346	1.03913e-05	9.4078	3.23386	up
mws1060	C10H12N4O5	9-(Arabinosyl)hypoxanthine	Nucleotides and derivatives	Nucleotides and derivatives	7013-16-3	3	4.84895e+06	5.28216e+06	5.15353e+06	2.60702e+07	2.53334e+07	1.91359e+07	1.32493	0.0137204	4.61506	2.20635	up
Lmbn000193	C3H4O4	Tartronate semialdehyde	Organic acids	Organic acids	2480-77-5	3	311864	320526	376368	1.70494e+06	2.10329e+06	1.49945e+06	1.32374	0.0140501	5.2616	2.3955	up
Zmpn003368	C18H30O3	13S-Hydroxy-9Z,11E,15Z-octadecatrienoic acid	Lipids	Free fatty acids	87984-82-5	1	64172.7	83709.6	77574.1	1.58866e+06	1.67194e+06	1.10038e+06	1.32945	0.0162357	19.3429	4.27373	up
Lmhp008718	C25H48NO7P	LysoPC 17:2	Lipids	LPC	-	1	723973	990176	1.09094e+06	2.18869e+06	3.37274e+06	2.44256e+06	1.26353	0.0316778	2.85338	1.51267	up
Lmbn005369	C18H32O3	13(S)-HODE;13(S)-Hydroxyoctadeca-9Z,11E-dienoic acid*	Lipids	Free fatty acids	10219-69-9	1	262824	272271	333372	2.07941e+06	2.27236e+06	1.63353e+06	1.32588	0.0112469	6.89179	2.78488	up
MWS4295	C18H36O3	DL-2-hydroxystearic acid	Lipids	Free fatty acids	629-22-1	1	334660	520442	422941	2.64932e+06	2.74961e+06	2.03396e+06	1.31554	0.00870884	5.81584	2.53999	up
mws0120	C8H20NO6P	Choline Alfoscerate	Lipids	PC	28319-77-9	1	5.09414e+06	3.77213e+06	4.84068e+06	1.18586e+07	1.49263e+07	1.44115e+07	1.30677	0.00445312	3.00551	1.58761	up
Lmhp001670	C11H22N2O3	L-Valyl-L-Leucine	Amino acids and derivatives	Amino acids and derivatives	3989-97-7	3	345501	341658	274677	1.54804e+06	1.79358e+06	1.52195e+06	1.32769	0.0026907	5.05655	2.33815	up
Lmbn001034	C6H12O4	2,3-Dihydroxy-3-methylpentanoic acid	Organic acids	Organic acids	562-43-6	3	73694.9	49689.4	42500.1	440670	529819	395000	1.31627	0.00707845	8.23158	3.04117	up
pmd0146	C28H54NO7P	LysoPC 20:2(2n isomer)	Lipids	LPC	-	3	53965.8	68550.6	76312.8	210939	255001	197867	1.30771	0.00627079	3.33858	1.73924	up
Lmhp001461	C11H20N2O3	L-Prolyl-L-Leucine	Amino acids and derivatives	Amino acids and derivatives	52899-07-7	1	798692	617517	701010	1.66139e+06	1.8293e+06	1.72181e+06	1.31606	0.000139719	2.46196	1.29981	up
Cmyp007180	C11H16O2	Dihydroactinidiolide	Others	Lactones	17092-92-1	1	744307	658026	624573	3.07783e+06	3.0645e+06	2.46788e+06	1.32634	0.00689503	4.24795	2.08677	up
Lmyn012331	C18H34O2	Petroselinic acid	Lipids	Free fatty acids	593-39-5	1	1.33641e+06	1.56362e+06	1.92213e+06	4.22499e+06	4.57302e+06	4.53055e+06	1.3081	0.000392007	2.76402	1.46677	up
pme0243	C5H8O4	Glutaric acid	Organic acids	Organic acids	110-94-1	3	224282	243586	219720	1.40684e+06	1.29732e+06	1.16684e+06	1.33319	0.00391604	5.62983	2.49309	up
Lmbn000216	C5H8O5	3-Methylmalic acid	Organic acids	Organic acids	152204-30-3	3	332470	460210	405956	996531	734270	835698	1.26683	0.0138694	2.14118	1.09841	up
pme1286	C14H20N6O5S	S-(5'-Adenosy)-L-homocysteine	Amino acids and derivatives	Amino acids and derivatives	979-92-0	1	541945	735203	798575	1.63897e+06	1.93766e+06	1.88516e+06	1.29238	0.000824818	2.63127	1.39576	up
MWSslk138	C7H6O5	2,3,4-Trihydroxybenzoic acid	Phenolic acids	Phenolic acids	610-02-6	3	34718	58104.9	24567.1	64894.7	86657.2	83815.2	1.08791	0.0369363	2.005	1.0036	up
Hmyn007168	C22H45O9P	LysoPG 16:0	Lipids	Glycerol ester	-	3	215080	207697	239522	488844	539453	525470	1.32658	0.000227007	2.34602	1.23022	up
Lmcp002302	C12H17N5O5	N6-(2-Hydroxyethyl)adenosine	Nucleotides and derivatives	Nucleotides and derivatives	4338-48-1	1	602583	752891	612028	6.82508e+06	6.79875e+06	5.61749e+06	1.3318	0.00427555	9.77957	3.28977	up
Zmyn004449	C18H30O4	9-Hydroxy-12-oxo-10(E),15(Z)-octadecadienoic acid	Lipids	Free fatty acids	-	1	29935.6	38529	52465.5	458232	389987	280074	1.31274	0.0216403	9.33013	3.2219	up
Lmmp002914	C25H35N3O6	Bis(Dihydrocaffeoyl)spermidine	Alkaloids	Phenolamine	-	1	961021	317736	317025	5.77409e+06	4.60662e+06	4.80052e+06	1.27506	0.0011751	9.51335	3.24995	up
Lmmp001993	C19H34N4O3	Dihydrocaffeoylspermine	Alkaloids	Phenolamine	-	3	192466	207667	159754	2.53698e+06	2.29564e+06	2.272e+06	1.33352	0.00116027	12.6894	3.66555	up
Lmbp010207	C19H18O4	6-Methoxy-2-(4-methoxyphenethyl)chromone	Others	Chromone	111286-05-6	3	9	9	9	158435	136047	108448	1.33626	0.0113885	14923.3	13.8653	up
Hmyp002315	C15H10O7	3,5,7,4'-Tetrahydroxy-Coumaronochromone	Others	Chromone	-	2	3.98124e+06	3.42019e+06	3.64631e+06	1.00735e+07	1.06379e+07	7.9375e+06	1.3076	0.0161551	2.59319	1.37473	up
pme0230	C10H13N5O4	Adenosine	Nucleotides and derivatives	Nucleotides and derivatives	58-61-7	1	6.16052e+06	6.57538e+06	6.24248e+06	1.79584e+07	2.09143e+07	1.83889e+07	1.33033	0.00454854	3.0172	1.59321	up
mws0180	C7H6O4	2,5-Dihydroxybenzoic acid; Gentisic Acid*	Phenolic acids	Phenolic acids	490-79-9	3	62088.5	105738	68117.4	661448	744496	515677	1.3138	0.0113347	8.14438	3.02581	up
pme1841	C5H14N2	Cadaverine	Alkaloids	Alkaloids	462-94-2	3	507807	363413	525539	986625	1.43057e+06	1.01783e+06	1.25163	0.0301918	2.45928	1.29824	up
pmp001270	C24H48NO7P	LysoPC 16:1	Lipids	LPC	76790-27-7	1	1.51813e+06	1.70624e+06	2.33239e+06	6.3935e+06	7.75097e+06	6.38984e+06	1.30616	0.00207826	3.69538	1.88572	up
Lmyp004617	C21H22O9	Pinocembrin-7-O-glucoside (Pinocembroside)	Flavonoids	Flavanones	75829-43-5	3	1.10104e+06	1.31738e+06	1.02078e+06	3.27484e+06	3.1652e+06	3.18951e+06	1.32209	0.00057138	2.79994	1.4854	up
MWSmce098	C17H27NO3	Nonivamide	Alkaloids	Phenolamine	2444-46-4	3	9	9	9	59409	52270.4	39261	1.33608	0.0134694	5590.39	12.4487	up
Lmbn005662	C18H32O3	9(10)-EpOME;(9R,10S)-(12Z)-9,10-Epoxyoctadecenoic acid	Lipids	Free fatty acids	16833-56-0	1	14325.6	22286.2	23531.5	558740	689784	482418	1.3283	0.0114754	28.7803	4.84701	up
pmb2601	C15H16O7	7-Hydroxycoumarin-O-rhamnoside	Lignans and Coumarins	Coumarins	-	3	9	9	9	248502	273815	186116	1.33618	0.0119609	26238.3	14.6794	up
mws1013	C9H6O4	Esculetin (6,7-Dihydroxycoumarin)	Lignans and Coumarins	Coumarins	305-01-1	3	415715	434734	461912	3.48852e+06	3.94459e+06	3.48255e+06	1.33487	0.00213311	8.31758	3.05616	up
mws0976	C9H12N2O6	β-Pseudouridine	Nucleotides and derivatives	Nucleotides and derivatives	1445-07-4	3	161161	157588	172519	1.15634e+06	1.35694e+06	1.04398e+06	1.33193	0.00781009	7.24098	2.85618	up
pmb2786	C18H30O3	9-Hydroxy-10,12,15-octadecatrienoic acid	Lipids	Free fatty acids	89886-42-0	1	16408.8	24465.7	23034.1	1.13279e+06	1.29701e+06	834928	1.331	0.015664	51.0843	5.67481	up
pme1216	C6H5NO2	2-Picolinic acid	Organic acids	Organic acids	98-98-6	3	82821.7	116778	134849	529202	526647	456651	1.31115	0.000402872	4.52236	2.17708	up
Zmjn001813	C7H12O4	Pimelic acid	Organic acids	Organic acids	111-16-0	3	28202.7	49147.7	50867.8	727315	883644	680366	1.32332	0.00658149	17.8705	4.15951	up
mws0474	C12H22O4	Dodecanedioic aicd	Lipids	Free fatty acids	693-23-2	1	5233.54	6232.58	7803.18	14373.5	11926.9	13586.6	1.26411	0.00271998	2.06998	1.04962	up
Rfmb091	C18H32O3	9S-Hydroxy-10E,12Z-octadecadienoic acid*	Lipids	Free fatty acids	15514-85-9	1	263983	273755	322226	2.01874e+06	2.39733e+06	1.58538e+06	1.32374	0.0177489	6.97872	2.80296	up
pmb0865	C26H48NO7P	LysoPC 18:3(2n isomer)	Lipids	LPC	-	1	207474	372237	395156	733077	715725	792455	1.20694	0.0106505	2.29904	1.20103	up
mws0367	C18H30O2	α-Linolenic Acid*	Lipids	Free fatty acids	463-40-1	1	2.9716e+06	3.96552e+06	4.32951e+06	2.65237e+07	2.61836e+07	2.35036e+07	1.32656	0.00046214	6.7643	2.75794	up
pmb0889	C18H30O2	Punicic acid (9Z,11E,13Z-octadecatrienoic acid)	Lipids	Free fatty acids	544-72-9	3	957889	1.40606e+06	1.36932e+06	1.33737e+07	1.63925e+07	1.09099e+07	1.32307	0.0155637	10.8956	3.44567	up
mws0028	C8H8O4	Vanillic acid	Phenolic acids	Phenolic acids	121-34-6	3	37649.2	59941.2	46947.1	1.68152e+06	2.11255e+06	1.16006e+06	1.3261	0.0282015	34.2758	5.09912	up
MWS5185	C8H8O3	2',4'-Dihydroxyacetophenone*	Phenolic acids	Phenolic acids	89-84-9	3	9	9	9	135994	155453	121210	1.33636	0.00515699	15283.6	13.8997	up
mws0183	C7H6O4	3,4-Dihydroxybenzoic acid (Protocatechuic acid)*	Phenolic acids	Phenolic acids	99-50-3	3	132678	216724	137800	1.25439e+06	1.35446e+06	953914	1.31295	0.0105372	7.31269	2.8704	up
mws1350	C9H10O4	Syringaldehyde; 4-Hydroxy-3,5-Dimethoxybenzaldehyde	Phenolic acids	Phenolic acids	134-96-3	3	104042	146397	228093	628642	588806	432329	1.24246	0.0088286	3.44758	1.78558	up
MWS20182	C10H12O4	Dihydroferulic Acid	Phenolic acids	Phenolic acids	1135-23-5	3	26691.7	40875	23523.7	751830	689061	471410	1.32287	0.0187054	20.9934	4.39187	up
pmb2260	C23H46NO7P	LysoPC 15:1	Lipids	LPC	-	2	67051.7	129963	92149.4	389375	355037	363284	1.28728	0.000753808	3.83069	1.9376	up
pmd0132	C24H50NO7P	LysoPC 16:0(2n isomer)	Lipids	LPC	-	1	72182.2	84233.3	89796.6	1.37023e+06	1.58251e+06	1.53319e+06	1.33453	0.00193884	18.2197	4.18743	up
pmb3066	C22H26O12	5-O-p-Coumaroylshikimic acid O-glucoside	Phenolic acids	Phenolic acids	-	3	25073.3	31360.7	37264.3	130463	125555	103262	1.31103	0.00358818	3.83443	1.93901	up
mws5041	C8H16N2O3	L-Glycyl-L-isoleucine*	Amino acids and derivatives	Amino acids and derivatives	19461-38-2	3	200820	216563	189481	1.11232e+06	1.31884e+06	1.00264e+06	1.3292	0.00915541	5.65827	2.50036	up
mws0736	C8H16N2O3	N-Glycyl-L-leucine*	Amino acids and derivatives	Amino acids and derivatives	869-19-2	3	262361	254460	280447	1.35601e+06	1.47713e+06	1.3903e+06	1.33505	0.000630387	5.2974	2.40528	up
pme0256	C5H4N4O2	Xanthine	Nucleotides and derivatives	Nucleotides and derivatives	69-89-6	3	65071.5	81866.7	28503.8	148671	127893	163249	1.11824	0.0134574	2.50689	1.3259	up
Lmhp011562	C21H36O4	1-α-Linolenoyl-glycerol*	Lipids	Glycerol ester	-	1	1.84389e+06	2.07582e+06	3.16831e+06	9.26917e+06	9.15313e+06	6.88405e+06	1.2826	0.00599815	3.5703	1.83605	up
mws0914	C15H12O5	3,5,7-Trihydroxyflavanone (Pinobanksin)	Flavonoids	Flavanonols	548-82-3	1	317909	277861	219559	929215	1.16662e+06	665468	1.27044	0.0418567	3.38674	1.7599	up
Lmhp009187	C20H42NO7P	LysoPE 15:0	Lipids	LPE	-	1	909496	1.05793e+06	1.46626e+06	2.59152e+06	2.94666e+06	2.97812e+06	1.27359	0.001706	2.48022	1.31047	up
pmd0157	C24H47O9P	LysoPG 18:1	Lipids	Glycerol ester	-	3	17086.7	24170.1	28196.1	71495.8	80753.8	92618.2	1.29357	0.00328877	3.52567	1.8179	up
pma0633	C19H32N4O2	N-p-Coumaroylspermine	Alkaloids	Phenolamine	130210-35-4	3	9	9	9	657761	705153	752039	1.33648	0.00148705	78331.6	16.2573	up
mws1094	C15H12O6	Aromadendrin (Dihydrokaempferol)	Flavonoids	Flavanonols	480-20-6	3	9	9	9	79330.3	78970.1	42610.8	1.33515	0.0315308	7441.16	12.8613	up
mws1377	C10H8N2	2,3'-Bipyridine	Alkaloids	Pyridine alkaloids	581-50-0	3	738531	988383	840578	3.20644e+06	2.83733e+06	2.88785e+06	1.32254	0.000298766	3.47874	1.79856	up
Hmqp005411	C18H32O3	9-Oxo-12Z-Octadecenoic acid	Lipids	Free fatty acids	112543-32-5	2	9	9	9	239252	296819	218838	1.33627	0.00849953	27959.5	14.7711	up
Zmyn005384	C18H36O3	2R-Hydroxyoctadecanoic Acid	Lipids	Free fatty acids	26633-48-7	1	322658	518387	402284	2.50294e+06	2.63848e+06	2.06946e+06	1.3164	0.00391296	5.79965	2.53596	up
pmb2792	C18H30O3	13-Hydroxy-6,9,11-octadecatrienoic acid	Lipids	Free fatty acids	74784-20-6	3	9	9	9	64444.3	55963.2	52006.9	1.33646	0.00405149	6385.72	12.6406	up
pme0376	C15H12O5	Naringenin (5,7,4'-Trihydroxyflavanone)	Flavonoids	Flavanones	480-41-1	1	287767	252613	192516	845269	1.04312e+06	610317	1.27145	0.0369518	3.40936	1.7695	up
Zmyn004548	C18H28O3	12-Oxo-phytodienoic acid	Lipids	Free fatty acids	85551-10-6	3	6619.35	6949.31	9770.76	157617	171522	106388	1.32545	0.019933	18.6606	4.22192	up
Qmyp101437	C13H22O2	Blumenol C	Terpenoids	Terpene	36151-02-7	1	1.12632e+06	1.67085e+06	1.5547e+06	3.36878e+06	3.34274e+06	3.29055e+06	1.28505	0.00679331	2.29834	1.20059	up
pmp000284	C11H10O5	Fraxidin (8-Hydroxy-6,7-dimethoxycoumarin)	Lignans and Coumarins	Coumarins	525-21-3	1	78229.8	186381	212862	1.93072e+06	2.25869e+06	1.72059e+06	1.29717	0.00490154	12.3777	3.62967	up
mws2184	C11H12O4	Ethyl caffeate	Phenolic acids	Phenolic acids	102-37-4	1	9	9	9	397989	500194	358769	1.33626	0.00997159	46553.8	15.5066	up
mws0097	C20H22O6	Pinoresinol*	Lignans and Coumarins	Lignans	487-36-5	3	14341.2	45414.2	34131.7	296204	367594	191006	1.26256	0.0351053	9.10459	3.18659	up
MWS20025	C22H34O4	13,14-DiHDPE; 13,14-Dihydroxy-4,7,10,16,19-Docosapentaenoic acid	Lipids	Free fatty acids	1345275-24-2	3	9	9	9	28628.2	27792.7	18705.6	1.33578	0.015732	2782.46	11.4421	up
mws2212	C9H8O4	Caffeic acid	Phenolic acids	Phenolic acids	331-39-5	1	57883	91252.7	58291.1	520672	555239	665362	1.32021	0.0048939	8.39464	3.06947	up
Lmbn002072	C7H12O4	2-Propylsuccinic acid	Organic acids	Organic acids	618-57-5	3	18610.2	50395.4	42785.7	680786	734153	591537	1.30766	0.00296229	17.9484	4.16578	up
Lmbn007891	C18H34O4	Hydroxy ricinoleic acid	Lipids	Free fatty acids	-	1	34345.4	39401.4	35699	1.78437e+06	2.31073e+06	1.42772e+06	1.3327	0.0196059	50.4617	5.65712	up
mws0396	C18H34O2	Elaidic Acid	Lipids	Free fatty acids	112-79-8	1	2.5562e+06	2.9281e+06	4.09748e+06	7.96423e+06	9.19787e+06	9.28401e+06	1.28454	0.000903633	2.76004	1.46469	up
pmb2799	C18H32O3	12,13-Epoxy-9-Octadecenoic Acid	Lipids	Free fatty acids	6799-85-5	2	20299.5	18226.9	26826.2	291275	420176	247761	1.32255	0.0286243	14.6775	3.87553	up
Zmyn000230	C5H8O5	2-Dehydro-3-deoxy-L-arabinonate	Others	Saccharides	-	3	319372	277135	312925	767395	635654	680861	1.31836	0.0052542	2.29144	1.19625	up
pmb2804	C18H32O4	13S-Hydroperoxy-9Z,11E-octadecadienoic acid	Lipids	Free fatty acids	33964-75-9	3	264718	404239	378695	5.90679e+06	6.82597e+06	4.73556e+06	1.32704	0.0116806	16.6738	4.05951	up
pmb0492	C34H37N3O6	N',N'',N'''-p-Coumaroyl-cinnamoyl-caffeoyl spermidine	Alkaloids	Phenolamine	-	3	236295	326663	323500	2.94307e+06	3.49937e+06	3.10456e+06	1.32995	0.00254416	10.7698	3.42892	up
MWS2063	C8H11N	2,6-Dimethylaniline	Alkaloids	Alkaloids	87-62-7	3	9	9	9	333135	198968	179564	1.33578	0.0390197	26358.1	14.686	up
Lmbn005923	C18H30O2	Crepenynic acid	Lipids	Free fatty acids	2277-31-8	1	109248	130458	152469	857681	871523	825628	1.32965	2.7627e-06	6.51451	2.70366	up
mws0064	C15H12O6	Eriodictyol (5,7,3',4'-Tetrahydroxyflavanone)	Flavonoids	Flavanones	552-58-9	3	9928.55	30536.4	13992.2	306841	354557	207077	1.29395	0.0227821	15.9479	3.99529	up
pme2074	C18H29NO4	Jasmonoyl-L-Isoleucine	Amino acids and derivatives	Amino acids and derivatives	120330-93-0	3	14188.2	16804.1	21980.8	84778.3	71760.8	60659.2	1.30476	0.00994015	4.10016	2.03568	up
mws0248	C9H12N2O6	Uridine	Nucleotides and derivatives	Nucleotides and derivatives	58-96-8	1	782407	1.02908e+06	1.05392e+06	7.80721e+06	8.27113e+06	8.2172e+06	1.33114	1.48768e-05	8.47893	3.08388	up
Lsjp211263	C11H16O3	(-)-Loliolide	Terpenoids	Monoterpenoids	-	2	265057	314054	352325	4.80347e+06	4.78546e+06	3.49368e+06	1.32993	0.0110635	14.0456	3.81205	up
pme1292	C8H8O4	Homogentisic acid	Phenolic acids	Phenolic acids	451-13-8	3	9	9	9	1.49002e+06	1.53199e+06	1.24689e+06	1.33646	0.00387791	158107	17.2705	up
Hmhp001812	C11H15N5O4	2'-O-Methyladenosine	Nucleotides and derivatives	Nucleotides and derivatives	2140-79-6	1	481194	913616	657747	1.18694e+07	1.14117e+07	8.96639e+06	1.32242	0.00704684	15.7109	3.97369	up
Lmmn003748	C20H24O6	Isolariciresinol	Lignans and Coumarins	Lignans	548-29-8	3	9	9	9	19026.1	19938.1	15035.7	1.33619	0.00692812	2000	10.9658	up
pmb0854	C26H48NO7P	LysoPC 18:3	Lipids	LPC	-	1	280187	365956	486671	930065	1.00648e+06	943816	1.26725	0.00489847	2.54266	1.34634	up
ML10172161	C3H4O4	Hydroxypyruvic acid	Organic acids	Organic acids	1113-60-6	3	310230	372195	373328	1.70729e+06	2.32565e+06	1.53192e+06	1.31752	0.0239969	5.27099	2.39807	up
Zmhn001793	C15H18O9	6-O-Caffeoyl-D-glucose	Phenolic acids	Phenolic acids	-	1	6.47496e+06	8.26844e+06	8.44655e+06	1.87471e+07	1.96927e+07	2.1103e+07	1.31221	0.000208765	2.56761	1.36043	up
Lmdn004267	C20H22O6	Epipinoresinol*	Lignans and Coumarins	Lignans	24404-50-0	3	30034.4	40660.4	37008.4	294944	364389	252352	1.32514	0.0138882	8.4648	3.08148	up
MWS4354	C11H15N5O4	N6-methyladenosine	Nucleotides and derivatives	Nucleotides and derivatives	1867-73-8	3	1.06702e+06	1.41772e+06	935179	5.49465e+06	6.66023e+06	4.75043e+06	1.31107	0.0109783	4.94318	2.30544	up
mws5042	C11H14N2O3	L-Glycyl-L-phenylalanine	Amino acids and derivatives	Amino acids and derivatives	721-66-4	1	600565	442272	389170	1.82872e+06	1.78663e+06	1.8403e+06	1.31255	0.0012911	3.80979	1.92971	up
MWS201465	C14H18N2O5	Glu-Phe	Amino acids and derivatives	Amino acids and derivatives	20556-22-3	2	294242	278882	282887	2.43701e+06	2.0408e+06	1.4678e+06	1.32104	0.0263878	6.94573	2.79613	up
pme2598	C8H8O4	3,4-Dihydroxybenzeneacetic acid	Phenolic acids	Phenolic acids	102-32-9	3	9	9	9	1.50458e+06	1.55779e+06	1.21332e+06	1.33643	0.00559547	158359	17.2728	up
Zbsp004940	C10H8O4	6-Hydroxy-7-methoxycoumarin	Lignans and Coumarins	Coumarins	-	1	199099	219042	164868	3.11265e+06	3.18781e+06	2.18524e+06	1.32833	0.0144784	14.555	3.86344	up
Lmhp011549	C28H56NO7P	LysoPC 20:1	Lipids	LPC	-	1	8395.94	18136.4	32610.3	67148.4	95858.5	57998	1.15487	0.0225926	3.73681	1.90181	up
pmb0500	C23H26N2O5	N-p-Coumaroyl-N'-feruloylputrescine	Alkaloids	Phenolamine	380302-96-5	3	9	9	9	443069	808850	459748	1.33554	0.0410125	63395.1	15.9521	up
mws2623	C18H34O2	11-Octadecanoic acid(Vaccenic acid)	Lipids	Free fatty acids	506-17-2	3	726826	1.00725e+06	1.36369e+06	2.93598e+06	2.94527e+06	3.12937e+06	1.269	0.00458163	2.90875	1.5404	up
mws1505	C17H16O4	Phenethyl caffeate	Phenolic acids	Phenolic acids	104594-70-9	1	36581.3	44516.2	51917.7	4.3432e+06	5.14593e+06	3.90369e+06	1.33446	0.00669586	100.686	6.65372	up
mws0147	C5H10O3	β-Hydroxyisovaleric acid	Organic acids	Organic acids	625-08-1	3	227746	227728	213503	877350	1.0377e+06	846838	1.33029	0.00684056	4.12852	2.04562	up
Zmbp006041	C16H12O6	6-methyl luteolin	Flavonoids	Flavones	-	3	9	9	9	189784	232458	167312	1.33624	0.00932018	21835.3	14.4144	up
pme0489	C7H8N2O	N-Methylnicotinamide	Alkaloids	Pyridine alkaloids	114-33-0	3	79819	146461	157295	416610	547916	362389	1.24546	0.0169387	3.45934	1.7905	up
Lmqp000329	C8H14N3O7P	5-Aminoimidazole ribonucleotide	Nucleotides and derivatives	Nucleotides and derivatives	25635-88-5	1	2.81449e+06	2.51912e+06	2.24591e+06	5.1345e+06	4.45701e+06	5.60845e+06	1.29083	0.00707277	2.0054	1.00389	up
pma0170	C27H35N3O6	N',N''-Diferuloylspermidine	Alkaloids	Phenolamine	-	3	473196	305804	189481	1.18203e+06	780390	825007	1.18013	0.0217206	2.87814	1.52514	up
Lmyn006221	C33H60O14	Gingerglycolipid C	Lipids	Glycerol ester	-	1	10294	11723.8	17362.7	101844	125371	107542	1.32059	0.00280294	8.50061	3.08757	up
pmd0136	C26H54NO7P	LysoPC 18:0(2n isomer)	Lipids	LPC	-	1	335808	484178	437378	5.86418e+06	7.42771e+06	6.60708e+06	1.3306	0.00491072	15.826	3.98422	up
MWS20152	C22H26O8	Syringaresinol	Lignans and Coumarins	Lignans	21453-71-4	3	35236.8	34270.7	32836.9	136917	128981	93637.6	1.3127	0.0229861	3.513	1.8127	up
Lmsn003628	C23H32O15	6'-O-Sinapoylsucrose	Phenolic acids	Phenolic acids	-	3	41310.2	58409.6	105455	267370	326579	233118	1.24248	0.00486103	4.03104	2.01115	up
pmb2981	C33H40O19	Vitexin-7-O-rutinoside	Flavonoids	Flavones	-	3	9	9	9	23160.6	27476	17153.6	1.33567	0.0171098	2510.75	11.2939	up
pmb2636	C20H32O4	8,15-Dihydroxy-5,9,11,13-eicosatetraenoic acid	Lipids	Free fatty acids	77667-08-4	3	9	9	9	120008	104125	107822	1.33653	0.00187541	12294.6	13.5857	up
pme0075	C7H11NO5	N-Acetyl-L-glutamic acid	Amino acids and derivatives	Amino acids and derivatives	1188-37-0	3	75197.4	134037	73027.3	341768	279959	284281	1.26344	0.00180807	3.20981	1.68249	up
pme3188	C9H13N2O9P	Uridine 5'-monophosphate	Nucleotides and derivatives	Nucleotides and derivatives	58-97-9	2	715691	1.02374e+06	941716	3.71594e+06	1.83876e+07	1.54593e+07	1.22849	0.12197	14.01	3.80839	up
mws0214	C6H14O6	D-Sorbitol	Others	Saccharides	50-70-4	3	167555	165114	186562	383065	358794	351432	1.3269	0.000164091	2.10559	1.07423	up
mws0242	C8H14O4	Suberic Acid	Organic acids	Organic acids	505-48-6	2	109307	106541	105840	392623	411079	368053	1.33464	0.00180918	3.64252	1.86494	up
pmb2787	C18H30O3	9-Oxo-10E,12Z-octadecadienoic acid	Lipids	Free fatty acids	54232-59-6	3	29034.9	42035.3	40452.3	1.63437e+06	1.8275e+06	1.19209e+06	1.33084	0.0150449	41.7311	5.38305	up
pmb2857	C11H19NO9	L-Glutamic acid-O-glycoside	Amino acids and derivatives	Amino acids and derivatives	-	3	318158	376251	411909	1.57371e+06	2.15717e+06	1.64511e+06	1.31985	0.0146842	4.85935	2.28076	up
Zmcn005156	C26H26O12	4,5-O-Dicaffeoylquinic Acid Methyl Ester	Phenolic acids	Phenolic acids	-	3	70934.4	118781	50820.2	286936	217888	232786	1.22183	0.00471819	3.06654	1.61661	up
pma1303	C24H46NO7P	LysoPC 16:2	Lipids	LPC	-	1	93786.8	122392	123235	414495	436162	511009	1.32023	0.00386396	4.01181	2.00425	up
Zmyn000247	C5H8O5	2-Hydroxyglutaric Acid	Organic acids	Organic acids	13095-48-2	3	399042	503207	425340	1.0274e+06	810129	927076	1.29259	0.00688659	2.08242	1.05826	up
MWS3149	C8H8O3	3-Methoxybenzoic acid	Phenolic acids	Phenolic acids	586-38-9	3	9	9	9	40828.4	37791.4	31835.1	1.33638	0.0051097	4090.92	11.9982	up
Zmyn004732	C18H30O3	2R-hydroxy-9Z,12Z,15Z-octadecatrienoic acid	Lipids	Free fatty acids	-	1	198792	258394	313215	5.05474e+06	4.95474e+06	3.34013e+06	1.32535	0.0168337	17.3281	4.11504	up
mws0133	C6H6N2O	Nicotinamide	Others	Vitamin	98-92-0	3	566977	650909	726712	2.62306e+06	3.08546e+06	2.06141e+06	1.31072	0.020392	3.99565	1.99843	up
pme0534	C6H12O7	Gluconic acid	Others	Saccharides	526-95-4	1	1.10349e+07	1.5337e+07	1.18477e+07	3.20723e+07	4.22261e+07	2.77132e+07	1.27013	0.0297517	2.66909	1.41635	up
mws0366	C18H30O2	γ-Linolenic Acid*	Lipids	Free fatty acids	506-26-3	1	3.14187e+06	4.25505e+06	4.6184e+06	2.9239e+07	2.79099e+07	2.42917e+07	1.32494	0.00215273	6.77807	2.76087	up
Lhcp090205	C11H16O3	Loliolide	Terpenoids	Monoterpenoids	5989-02-6	2	222103	255656	378625	3.96167e+06	4.37725e+06	3.72281e+06	1.3265	0.00158847	14.0845	3.81604	up
Lmyn005812	C33H56O14	Gingerglycolipid A	Lipids	Glycerol ester	145937-22-0	1	315242	317898	499247	2.44102e+06	2.56246e+06	2.51245e+06	1.32027	4.78089e-05	6.63724	2.73058	up
Zmyn004676	C18H30O3	17-Hydroxylinolenic acid	Lipids	Free fatty acids	-	3	88890.1	90891	110251	515164	565516	418990	1.32442	0.00977369	5.1707	2.37036	up
Zmjp003163	C12H18O3	Jasmonic acid	Organic acids	Organic acids	77026-92-7	3	9	9	9	643866	677158	371689	1.33575	0.0281682	62693	15.936	up
Lmbp001216	C7H15NO2S	L-Dihomomethionine	Amino acids and derivatives	Amino acids and derivatives	34022-36-1	3	183996	320305	350114	2.41196e+06	2.88736e+06	2.10108e+06	1.31015	0.00828998	8.66136	3.11459	up
Lmhn004756	C23H20O10	Cinnamoylferuloyltartaric acid	Phenolic acids	Phenolic acids	-	3	9	9	9	1.2276e+06	2.14262e+06	1.08392e+06	1.33559	0.0464247	164968	17.3318	up
Lmhp002001	C14H20N2O3	L-Valyl-L-Phenylalanine	Amino acids and derivatives	Amino acids and derivatives	3918-92-1	2	155096	149786	120330	433642	515327	493546	1.31994	0.00158765	3.39246	1.76233	up
ML10195036	C18H37NO2	3-Dehydrosphinganine	Lipids	Sphingolipids	16105-69-4	3	22388.6	20158.9	28607.6	90482.2	69062.1	67296.3	1.30038	0.0128515	3.18798	1.67264	up
Lmmn001643	C9H8O3	2-Hydroxycinnamic acid*	Phenolic acids	Phenolic acids	583-17-5	2	9	9	9	7.78097e+06	8.47852e+06	4.94449e+06	1.33614	0.0225886	785333	19.5829	up
pmp001245	C15H22NO4+	Feruloylcholine	Alkaloids	Phenolamine	85927-25-9	3	9	9	9	85804.2	129899	119338	1.3359	0.0138743	12408.9	13.5991	up
Hmgn002833	C20H20O7	4-Ketopinoresinol	Lignans and Coumarins	Lignans	-	3	5066.75	10335.6	8966.84	39491	56168.1	35267.5	1.27857	0.0252023	5.37264	2.42563	up
Zmyn005252	C17H34O3	3-Hydroxy-palmitic acid methyl ester	Lipids	Free fatty acids	51883-36-4	1	183288	311407	248321	1.88634e+06	1.84415e+06	1.40865e+06	1.31453	0.00783929	6.91661	2.79006	up
pmb0764	C6H9NOS	4-Methyl-5-thiazoleethanol	Others	Others	137-00-8	3	27862.2	79998.6	42643.2	391084	395349	340373	1.28209	0.000174721	7.48689	2.90437	up
Hmqp006023	C20H36O3	Ethyl 9-Hydroxy-10,12-octadecadienoic acid	Lipids	Free fatty acids	-	3	2982.01	3733.08	6149.16	14657.2	16696.7	21206.3	1.26871	0.00942477	4.08576	2.0306	up
Lmbn006152	C18H32O2	(9Z,11E)-Octadecadienoic acid	Lipids	Free fatty acids	2540-56-9	2	19345.6	28034.1	34017.1	95755.6	90083.5	83954.8	1.28861	0.000420333	3.31455	1.72881	up
mws1491	C18H32O2	Linoleic acid	Lipids	Free fatty acids	60-33-3	1	19345.6	28034.1	34017.1	95755.6	90083.5	83954.8	1.28861	0.000420333	3.31455	1.72881	up
MWSHY0013	C15H10O4	3,4'-Dihydroxyflavone	Flavonoids	Flavones	14919-49-4	3	9	9	9	517947	533320	345704	1.33611	0.0162748	51739.7	15.659	up
MWSmce466	C8H8O2	4-Hydroxyacetophenone	Phenolic acids	Phenolic acids	99-93-4	3	35245.8	28958.2	22187.8	470347	601976	379758	1.32426	0.0192102	16.8081	4.07108	up
MWS2099	C8H8O2	4-Methylbenzoic acid	Phenolic acids	Phenolic acids	99-94-5	2	9	9	9	1.1063e+06	1.31067e+06	924137	1.33631	0.00990042	123745	16.917	up
mws0612	C10H12O4	3,4-Dimethoxyphenyl acetic acid	Phenolic acids	Phenolic acids	93-40-3	3	5551.1	9346.97	8926.34	110436	98747	56043.5	1.30481	0.0390791	11.1326	3.47671	up
mws0255	C4H5N3O	Cytosine	Nucleotides and derivatives	Nucleotides and derivatives	71-30-7	3	471273	539778	745423	5.23247e+06	9.04662e+06	7.10699e+06	1.31775	0.0266115	12.1756	3.60592	up
mws4174	C8H15NO6	N-Acetyl-D-mannosamine	Others	Saccharides	7772-94-3	3	104173	55443.4	145923	189129	347282	190740	1.05684	0.0979253	2.3799	1.2509	up
pme2996	C9H6O3	4-Hydroxycoumarin	Lignans and Coumarins	Coumarins	1076-38-6	3	9	9	9	119249	133983	100124	1.3363	0.00685479	13087.2	13.6759	up
mws0237	C9H16O4	Azelaic acid	Organic acids	Organic acids	123-99-9	1	30537.5	33147.7	28521	892221	808736	694859	1.33482	0.00548241	25.9832	4.69951	up
mws0232	C17H20N4O6	Riboflavin (Vitamin B2)	Others	Vitamin	83-88-5	1	9.87702e+06	1.24808e+07	1.24287e+07	2.91246e+07	3.30328e+07	3.41347e+07	1.3155	0.00103493	2.76809	1.46889	up
pme1184	C10H13N5O4	2'-Deoxyguanosine	Nucleotides and derivatives	Nucleotides and derivatives	961-07-9	3	99024.1	184703	212998	858349	1.4689e+06	841939	1.2732	0.0463102	6.38016	2.67359	up
MWSslk081	C20H20O4	Bavachin	Flavonoids	Flavanones	19879-32-4	3	58385.7	43690.5	89788.5	125243	167338	133458	1.17407	0.0141433	2.22052	1.1509	up
Lmhp007836	C21H38NO7P	LysoPE 16:3	Lipids	LPE	-	1	29705.5	40332.2	57309.6	208080	282485	269539	1.30129	0.006437	5.96875	2.57743	up
pme0295	C6H11NO3	4-Acetamidobutyric acid	Organic acids	Organic acids	3025-96-5	2	353001	302382	314853	888804	530266	652631	1.23186	0.0703619	2.13525	1.09441	up
Hmxp007703	C20H22O7	5,7,8,3',4'-Pentamethoxyflavanone	Flavonoids	Flavones	-	3	9	9	9	52351	56988	48248.8	1.33643	0.00230224	5836.59	12.5109	up
pmb0883	C23H48NO7P	LysoPE 18:0	Lipids	LPE	69747-55-3	3	572048	927978	768350	1.5656e+06	1.70514e+06	2.20961e+06	1.24377	0.0164214	2.41597	1.2726	up
pmb0998	C10H14N5O8P	Guanosine 5'-monophosphate	Nucleotides and derivatives	Nucleotides and derivatives	85-32-5	2	280805	456032	388745	4.30739e+06	3.69185e+06	3.15062e+06	1.32281	0.00865063	9.90586	3.30828	up
Lmhp012042	C21H38O4	2-Linoleoylglycerol*	Lipids	Glycerol ester	3443-82-1	1	14283.8	14411.2	45325.9	57030.2	48684.8	51488.2	1.02107	0.108183	2.12376	1.08662	up
Hmyn006303	C27H47O12P	LysoPI 18:3	Lipids	Glycerol ester	-	3	32907.5	32238	41353.9	1.03077e+06	1.02369e+06	904040	1.33473	0.00178204	27.7794	4.79595	up
MWS2417	C8H8O4	3-Hydroxymandelate	Organic acids	Organic acids	17119-15-2	3	9	9	9	235506	233008	186347	1.3364	0.00532091	24254.1	14.5659	up
Zmyn004943	C17H28O2	Norlinolenic acid	Lipids	Free fatty acids	-	3	9	9	9	139686	119746	117403	1.33651	0.0031529	13956.9	13.7687	up
Lmbn002739	C9H8O3	3-Hydroxycinnamic Acid*	Phenolic acids	Phenolic acids	14755-02-3	2	197005	315380	193674	6.83782e+06	8.65423e+06	9.34259e+06	1.32906	0.00837446	35.1736	5.13642	up
Lmbn002648	C9H8O3	α-Hydroxycinnamic Acid*	Phenolic acids	Phenolic acids	5801-57-0	2	197005	315380	193674	6.83782e+06	8.65423e+06	9.34259e+06	1.32906	0.00837446	35.1736	5.13642	up
pme3083	C8H7NO3	2-(Formylamino)benzoic acid	Phenolic acids	Phenolic acids	3342-77-6	3	82806.7	62763.3	50989.7	1.72591e+06	1.73747e+06	1.51105e+06	1.33086	0.00185664	25.3075	4.66149	up
MWS80007	C18H32O4	13-Hydroperoxy-9Z,11E-octadecadienoic acid	Lipids	Free fatty acids	23017-93-8	3	8505.12	16036.4	17667.9	35024.7	41568.1	34182.6	1.20976	0.00376635	2.62442	1.392	up
Lmbn005287	C18H32O4	7S,8S-DiHODE; (9Z,12Z)-(7S,8S)-Dihydroxyoctadeca-9,12-dienoic acid	Lipids	Free fatty acids	143288-65-7	3	8505.12	16036.4	17667.9	35024.7	41568.1	34182.6	1.20976	0.00376635	2.62442	1.392	up
pme3732	C9H13N3O5	Cytidine	Nucleotides and derivatives	Nucleotides and derivatives	65-46-3	2	483135	784987	951473	2.1953e+07	1.2929e+07	1.17112e+07	1.31532	0.0443041	20.9918	4.39175	up
pme0278	C7H14N2O4	2,6-Diaminooimelic acid	Organic acids	Organic acids	583-93-7	3	478504	363001	453798	959362	1.26567e+06	1.16026e+06	1.29729	0.00871961	2.61351	1.38599	up
Hmcp001509	C33H40O21	Isorhamnetin-3-O-(2''-O-xylosyl)glucoside-7-O-glucoside	Flavonoids	Flavonols	-	3	22394.5	38306.7	28551.4	280851	119372	65210.8	1.14683	0.191923	5.2148	2.38261	up
Hmcp001628	C29H34O18	Limocitrin-3,7-di-O-glucoside*	Flavonoids	Flavonols	-	3	26784.4	48728.8	42555.4	56393.1	78251.8	116019	1.06996	0.113123	2.12304	1.08613	up
Hmcp001579	C29H34O18	Limocitrin-3-O-sophoroside*	Flavonoids	Flavonols	-	3	26784.4	48728.8	42555.4	56393.1	78251.8	116019	1.06996	0.113123	2.12304	1.08613	up
pmc0682	C8H8N2	4-Aminoindole	Alkaloids	Plumerane	5192-23-4	3	575181	623123	435924	1.22033e+06	1.29211e+06	1.16573e+06	1.28844	0.00109878	2.25071	1.17038	up
Lhqp101805	C15H16O8	Skimmin (7-Hydroxycoumarin-7-O-glucoside)	Lignans and Coumarins	Coumarins	93-39-0	1	1.11766e+06	1.49667e+06	868206	3.22266e+06	3.59532e+06	3.75356e+06	1.28302	0.000676174	3.03559	1.60198	up
pme0274	C6H13NO2	6-Aminocaproic acid	Organic acids	Organic acids	60-32-2	2	9	9	9	1.06792e+06	928828	1.02217e+06	1.33654	0.00165015	111812	16.7707	up
MWS4301	C8H8O3	3-hydroxyphenylacetic acid	Phenolic acids	Phenolic acids	621-37-4	3	10959.3	9383.28	6569.28	95967.8	71748.2	64921.4	1.31623	0.0169089	8.64441	3.11177	up
mws0289	C23H46NO7P	LysoPE 18:1	Lipids	LPE	89576-29-4	3	1.41899e+06	1.59874e+06	2.0261e+06	4.10118e+06	5.09369e+06	4.29088e+06	1.29654	0.0030838	2.67371	1.41884	up
MWS20633g	C9H12NO6P	O-phosphate-L-tyrosine	Amino acids and derivatives	Amino acids and derivatives	21820-51-9	2	9	9	9	3.70522e+06	3.56313e+06	3.42014e+06	1.33654	0.000533119	395870	18.5947	up
mws0874	C10H14N5O7P	3'-Adenylic Acid	Nucleotides and derivatives	Nucleotides and derivatives	84-21-9	2	184555	391389	254468	884103	1.13296e+06	1.21515e+06	1.26443	0.00458534	3.8923	1.96062	up
HX1361	C10H8O3	7-Methoxycoumarin	Lignans and Coumarins	Coumarins	531-59-9	1	939191	1.66797e+06	1.29821e+06	1.08405e+07	1.03588e+07	1.20964e+07	1.32003	0.000828184	8.5256	3.0918	up
mws0263	C5H7NO3	5-Oxo-L-Proline	Amino acids and derivatives	Amino acids and derivatives	98-79-3	3	38575.1	31888.6	45855.9	97190.3	73741.6	76609.7	1.26002	0.0127879	2.12812	1.08958	up
pmb2855	C11H20N2O8	L-Glutamine-O-glycoside	Amino acids and derivatives	Amino acids and derivatives	-	3	356761	406035	529688	1.1118e+07	1.42063e+07	1.13452e+07	1.33184	0.00690862	28.3713	4.82636	up
Lmhp112042	C21H38O4	1-Linoleoylglycerol*	Lipids	Glycerol ester	2277-28-3	1	24596.7	20060.8	26548.6	47106.4	52975.7	48626.8	1.29822	0.000603312	2.08843	1.06242	up
Lmlp004754	C14H17NO7	Ehretioside B	Alkaloids	Phenolamine	156368-84-2	3	32185.2	47463.7	68244.4	216804	199018	187647	1.27947	0.000439698	4.08044	2.02872	up
Lmrj002244	C10H14N2O2	Cyclo(Pro-Pro)	Amino acids and derivatives	Amino acids and derivatives	6708-06-1	3	9	9	9	104210	89143.2	124609	1.33629	0.00927243	11776.4	13.5236	up
mws0014	C10H10O4	Ferulic acid*	Phenolic acids	Phenolic acids	537-98-4	1	387926	625272	302503	2.33364e+07	2.41432e+07	2.84687e+07	1.32852	0.00396812	57.7245	5.85111	up
pme0422	C10H10O4	Isoferulic Acid*	Phenolic acids	Phenolic acids	25522-33-2	1	387926	625272	302503	2.33364e+07	2.41432e+07	2.84687e+07	1.32852	0.00396812	57.7245	5.85111	up
MWS4471	C6H10N2O4	N-Alpha-Acetyl-L-Asparagine	Amino acids and derivatives	Amino acids and derivatives	4033-40-3	3	31593.7	64963.6	40705.6	121567	169145	121208	1.2309	0.0126313	3.00096	1.58543	up
Zmlp003063	C33H40O19	Luteolin-7-O-(2''-O-rhamnosyl)rutinoside	Flavonoids	Flavones	-	3	394857	543942	404391	1.07852e+06	1.04183e+06	687095	1.20135	0.0453811	2.09013	1.06359	up
Lmhp008924	C27H50NO7P	LysoPC 19:3	Lipids	LPC	-	3	9	9	9	62826.3	75212.7	52318.5	1.33612	0.0107017	7050.28	12.7835	up
mws1422	C15H14O5	Epiafzelechin	Flavonoids	Flavanols	24808-04-6	3	543652	566809	630313	1.71243e+06	1.8026e+06	1.71513e+06	1.33175	9.16099e-06	3.0045	1.58713	up
mws1174	C17H14O6	3-O-Acetylpinobanksin	Flavonoids	Flavanonols	52117-69-8	3	9	9	9	103056	23306.4	22012.6	1.32748	0.20633	5495.37	12.424	up
pme0040	C5H5N5	Adenine	Nucleotides and derivatives	Nucleotides and derivatives	73-24-5	1	971948	967278	858933	1.25817e+07	1.16318e+07	1.13309e+07	1.33549	0.0010832	12.7028	3.66707	up
pmb0856	C23H46NO7P	LysoPE 18:1(2n isomer)	Lipids	LPE	-	3	1.21221e+06	1.39361e+06	2.22982e+06	6.22242e+06	8.06067e+06	1.0136e+07	1.28567	0.02221	5.0498	2.33623	up
Lmyn007622	C18H36O5	9,10,18-Trihydroxystearic acid	Lipids	Free fatty acids	496-86-6	3	9	9	9	21517	21982.2	18179.7	1.33638	0.00337838	2284.4	11.1576	up
Hmtn001288	C9H10O4	Methyl 2,4-dihydroxyphenylacetate	Phenolic acids	Phenolic acids	67828-42-6	1	131937	167370	256517	1.18118e+06	1.15855e+06	1.15111e+06	1.30924	0.000826931	6.28047	2.65087	up
ML10180524	C9H13N3O5	Cytarabine	Nucleotides and derivatives	Nucleotides and derivatives	147-94-4	1	322534	576556	394726	1.28909e+07	1.58815e+07	9.9247e+06	1.32561	0.0183382	29.9093	4.90252	up
pmn001525	C23H26O11	3,5-Digalloylshikimic acid	Phenolic acids	Phenolic acids	95753-52-9	3	10437.7	27979.8	21663.9	39622.1	56710.1	31789.8	1.02207	0.0721519	2.13247	1.09253	up
pmb0197	C11H15N5O5	N7-Methylguanosine	Nucleotides and derivatives	Nucleotides and derivatives	20244-86-4	3	111470	104243	90868.4	258069	242082	279863	1.3202	0.000892632	2.54423	1.34723	up
Lmxp000939	C5H5N5	Zarzissine	Alkaloids	Alkaloids	160568-14-9	1	1.11589e+06	1.05704e+06	626642	1.12847e+07	1.37841e+07	1.29664e+07	1.32176	0.00282955	13.5861	3.76406	up
pmb0296	C21H40O4	1-Oleoyl-Sn-Glycerol	Lipids	Glycerol ester	129784-87-8	3	38125.5	56019.7	75595.2	116097	233144	127543	1.1563	0.101082	2.8089	1.49001	up
Lmhp010514	C25H48NO7P	LysoPE 20:2(2n isomer)	Lipids	LPE	-	3	16868.4	11291	12340.6	31703.5	31855.8	23311.2	1.23406	0.0148962	2.14495	1.10094	up
Lmmp002463	C28H32O16	Sexangularetin-3-O-glucoside-7-O-rhamnoside	Flavonoids	Flavonols	-	1	2.54848e+07	1.59435e+07	1.4427e+07	6.10338e+07	7.04817e+07	2.79288e+07	1.11031	0.107257	2.8546	1.51329	up
Smhn002274	C19H32O7	Blumenol C glucoside; Byzantionoside B	Terpenoids	Terpene	135820-80-3	3	239835	207401	308312	526477	452632	578188	1.25403	0.00532674	2.06115	1.04345	up
Hahn002315	C28H36O13	syringaresinol-4-O-β-D-glucopyranoside	Others	Others	-	2	198082	251450	285409	892114	1.28083e+06	866348	1.30114	0.0257276	4.13542	2.04803	up
pmb0739	C32H34O15	Tricin-4'-O-(syringyl alcohol)ether-7-O-glucoside	Flavonoids	Flavones	-	3	9	9	9	40140.6	72146.4	28199.3	1.33358	0.0703386	5203.2	12.3452	up
T1 VS T4
Index	Formula	Compounds	Class I	Class II	CAS	Level	A-1	A-2	A-3	D-1	D-2	D-3	VIP	P-value	Fold_Change	Log2FC	Type
mws1051	C15H23N6O5S+	S-Adenosylmethionine	Amino acids and derivatives	Amino acids and derivatives	485-80-3	3	5.72967e+06	4.31365e+06	5.74369e+06	835724	607231	726713	1.31132	0.00967411	0.137434	-2.86319	down
MWSmce461	C4H7NO2	L-Azetidine-2-carboxylic acid	Alkaloids	Alkaloids	2133-34-8	3	429060	332081	534061	256181	193225	154567	1.17118	0.0395333	0.466316	-1.10062	down
mws4052	C4H7NO2	1-Aminocyclopropane-1-carboxylic acid	Organic acids	Organic acids	22059-21-8	3	130395	113523	182401	92009.2	58608	41116.8	1.10628	0.0426792	0.449743	-1.15283	down
pme1474	C11H15N5O3S	5'-Deoxy-5'-(methylthio)adenosine	Nucleotides and derivatives	Nucleotides and derivatives	2457-80-9	1	4.9863e+07	4.44297e+07	3.60749e+07	7.23606e+06	7.20708e+06	6.44196e+06	1.31363	0.0115978	0.160202	-2.64204	down
MWS0933	C7H11N3O2	1-Methylhistidine*	Amino acids and derivatives	Amino acids and derivatives	332-80-9	3	337387	354906	397695	9	9	9	1.32256	0.00242168	2.47709e-05	-15.301	down
pme0181	C7H11N3O2	3-Methyl-L-Histidine*	Amino acids and derivatives	Amino acids and derivatives	368-16-1	3	337387	354906	397695	9	9	9	1.32256	0.00242168	2.47709e-05	-15.301	down
mws0224	C5H11NO2S	DL-Methionine	Amino acids and derivatives	Amino acids and derivatives	59-51-8	3	1955520	1.49292e+06	1.57015e+06	576636	605742	729301	1.29014	0.0120737	0.38092	-1.39244	down
Hmsp003093	C9H6O4	3,7-Dihydroxychromen-4-one	Others	Chromone	-	3	9.27765e+06	8.67768e+06	8.11179e+06	3.68173e+06	2.73717e+06	4.11996e+06	1.27534	0.000726738	0.404297	-1.30651	down
pmn001669	C12H14O5	Methyl sinapate	Phenolic acids	Phenolic acids	20733-94-2	3	33354.1	37429.6	31348.1	7722.03	8357.6	15800.2	1.2373	0.00275583	0.312143	-1.67972	down
mws0192	C4H6O4	Succinic acid	Organic acids	Organic acids	110-15-6	3	4.84814e+07	6.01342e+07	3.43266e+07	1.72525e+07	1.33115e+07	1.98253e+07	1.23263	0.0464748	0.352515	-1.50424	down
mws0470	C4H6O4	Methylmalonic acid	Organic acids	Organic acids	516-05-2	3	4.84814e+07	6.01342e+07	3.43266e+07	1.72525e+07	1.33115e+07	1.98253e+07	1.23263	0.0464748	0.352515	-1.50424	down
mws0219	C4H7NO4	L-Aspartic Acid	Amino acids and derivatives	Amino acids and derivatives	56-84-8	3	1.58151e+06	1.19645e+06	1.81042e+06	741786	516580	544368	1.24646	0.0232265	0.392891	-1.3478	down
pme3096	C3H5NO4	Aminomalonic acid	Organic acids	Organic acids	1068-84-4	3	1.81287e+06	2.15256e+06	1.27767e+06	580899	470010	693181	1.24912	0.0376786	0.332645	-1.58795	down
Lmrj002087	C10H18N2O5	L-Isoleucyl-L-Aspartate	Amino acids and derivatives	Amino acids and derivatives	-	3	495033	1.76241e+06	879580	366343	374727	400443	1.01462	0.218158	0.363884	-1.45845	down
pme0124	C7H12N2O3	L-Glycyl-L-proline	Amino acids and derivatives	Amino acids and derivatives	704-15-4	3	634001	422337	650516	249001	240241	273450	1.24229	0.048106	0.446841	-1.16217	down
Lmqn000432	C9H19O11P	1-(sn-Glycero-3-phospho)-1D-myo-inositol	Others	Saccharides	-	1	9.51418e+07	7.09267e+07	8.66921e+07	3.26159e+07	3.14659e+07	3.40237e+07	1.29948	0.0175596	0.388136	-1.36537	down
pme2735	C15H22N6O5S	S-(5'-Adenosyl)-L-methionine	Amino acids and derivatives	Amino acids and derivatives	29908-03-0	3	6.56905e+06	5.59671e+06	6.45988e+06	887735	592786	914992	1.30988	0.00140555	0.128614	-2.95888	down
Zmyn000083	C6H14O12P2	D-Glucose 1,6-bisphosphate	Others	Saccharides	10139-18-1	3	79495.6	86387.3	79218.9	25921.3	28910.6	31673.3	1.31298	0.000107775	0.352936	-1.50252	down
MWSmce331	C4H7NO2	Azetidine-2-carboxylic acid	Alkaloids	Alkaloids	2517-04-6	3	439151	331605	563379	249917	200250	137069	1.15163	0.046598	0.440162	-1.18389	down
pme3311	C6H14O12P2	D-Fructose-1,6-biphosphate	Others	Saccharides	488-69-7	3	573244	611608	669998	195265	160310	190266	1.31315	0.00151378	0.294278	-1.76475	down
Zbdn001947	C13H18O8	Isotachioside	Phenolic acids	Phenolic acids	31427-08-4	2	2.34162e+06	1.21724e+06	863059	535750	525691	707023	1.06459	0.183711	0.399931	-1.32218	down
Lmgp002595	C9H10O3	4'-Hydroxy-3'-methoxyacetophenone (Acetovanillone)	Phenolic acids	Phenolic acids	498-02-2	2	491827	509524	521427	188471	203480	260419	1.29008	0.00222988	0.428408	-1.22294	down
pmb2922	C15H24N2O17P2	Uridine 5'-diphospho-D-glucose	Nucleotides and derivatives	Nucleotides and derivatives	133-89-1	1	1.04857e+07	9.88204e+06	9.77311e+06	1.00898e+06	649889	984310	1.31405	4.27069e-05	0.0876944	-3.51137	down
Wafn002874	C22H28O14	4-O-(4'-O-alpha-D-Glucopyranosyl)caffeoylquinic acid	Phenolic acids	Phenolic acids	1401352-62-2	1	1.05926e+07	1.08522e+07	1.14775e+07	5.49806e+06	5.56492e+06	4.8418e+06	1.30954	9.44056e-05	0.483101	-1.0496	down
pme0014	C5H9NO4	L-Glutamic acid	Amino acids and derivatives	Amino acids and derivatives	56-86-0	3	9.37564e+06	6.76857e+06	1.24474e+07	1.74067e+06	1.22234e+06	1.12925e+06	1.28961	0.0365592	0.143128	-2.80462	down
Lmqn000780	C17H27N3O17P2	Uridine 5'-diphospho-N-acetylglucosamine	Nucleotides and derivatives	Nucleotides and derivatives	528-04-1	2	672062	692811	751170	133312	69323.6	107781	1.29776	5.58239e-05	0.146696	-2.76909	down
Lmyp001375	C13H15NO8	BOA-6-O-glucoside	Alkaloids	Alkaloids	-	2	3.80995e+06	2.55547e+06	2.56046e+06	1.52874e+06	1.24769e+06	1.67857e+06	1.19968	0.0598378	0.499111	-1.00257	down
Zmzn000113	C5H9NO4	L-threo-3-Methylaspartate	Amino acids and derivatives	Amino acids and derivatives	6061-13-8	3	919280	531283	1.11573e+06	240187	162814	144698	1.24672	0.0556534	0.21342	-2.22823	down
MWS1882	C4H7NO4	Iminodiacetic acid	Organic acids	Organic acids	142-73-4	3	189289	109087	205730	87129.9	38269.5	83632.3	1.06889	0.0609819	0.414658	-1.27001	down
Zmfn000481	C14H22N2O16P2	Uridine-5'-Diphosphate-D-Xylose	Nucleotides and derivatives	Nucleotides and derivatives	3616-06-6	3	1.6379e+06	1.41348e+06	1.45611e+06	187903	85654.8	156616	1.2973	0.000617618	0.0954354	-3.38933	down
mws0704	C2H8NO4P	O-Phosphorylethanolamine	Alkaloids	Alkaloids	1071-23-4	3	559702	478514	972556	134760	58863	104405	1.25396	0.0620896	0.148216	-2.75423	down
mws1038	C11H22N2O4S	Pantetheine	Alkaloids	Alkaloids	496-65-1	3	162411	170263	160947	62182.3	24599.8	56314.2	1.20903	0.00704921	0.289892	-1.78641	down
mws0582	C11H19N3O6S	S-(Methyl)glutathione	Amino acids and derivatives	Amino acids and derivatives	2922-56-7	3	484898	388485	582766	164769	142321	168624	1.28946	0.0261301	0.326694	-1.61399	down
pme1194	C9H13N3O4	2'-Deoxycytidine	Nucleotides and derivatives	Nucleotides and derivatives	951-77-9	3	273625	214464	186626	121981	100351	109344	1.24442	0.0402412	0.491579	-1.02451	down
pme2433	C4H11NO2	Diethanolamine	Alkaloids	Alkaloids	111-42-2	3	48687.3	38634.6	64227.5	15861.5	19984.2	25081.9	1.21457	0.0430752	0.402031	-1.31462	down
Zmjn004133	C18H32O4	9S-Hydroperoxy-10E,12Z-octadecadienoic acid	Lipids	Free fatty acids	5502-91-0	3	64761.8	92115.2	89928.9	1.00143e+06	1.62512e+06	891200	1.30572	0.0410425	14.2531	3.8332	up
Lmhp010190	C26H52NO7P	LysoPC 18:1(2n isomer)	Lipids	LPC	-	1	296396	292615	361342	1.04688e+06	1.05066e+06	1.18083e+06	1.31113	0.000599431	3.44963	1.78644	up
MWSslk183	C15H10O4	7,8-Dihydroxy-4-phenylcoumarin	Lignans and Coumarins	Coumarins	842-01-3	3	9	9	9	585444	777160	616220	1.32248	0.00802413	73289.8	16.1613	up
pmp001273	C26H50NO7P	LysoPC 18:2	Lipids	LPC	-	1	1.49552e+06	2.20713e+06	2.38962e+06	6.1227e+06	7.14026e+06	7.27183e+06	1.28176	0.000657313	3.37063	1.75302	up
pme2122	C5H9N3	Histamine	Alkaloids	Alkaloids	51-45-6	3	589020	604183	761449	6.08075e+06	7.27225e+06	3.71782e+06	1.29715	0.0400494	8.73343	3.12655	up
Hmbn002692	C22H30O14	6'-O-Feruloyl-D-sucrose	Phenolic acids	Phenolic acids	118230-77-6	3	48471	198339	190872	610716	714718	737811	1.16105	0.00119522	4.71403	2.23696	up
Lmbn005443	C18H30O3	13-KODE; (9Z,11E)-13-Oxooctadeca-9,11-dienoic acid	Lipids	Free fatty acids	54739-30-9	1	11082.8	21417.2	24085.5	909063	1.22572e+06	856408	1.31101	0.0135373	52.8615	5.72414	up
Lmbn001981	C7H6O3	2,5-Dihydroxybenzaldehyde	Phenolic acids	Phenolic acids	1194-98-5	1	625399	812760	631068	7.01193e+06	7.70258e+06	5.76867e+06	1.31588	0.00782158	9.89895	3.30728	up
mws0749	C7H6O3	4-Hydroxybenzoic acid	Phenolic acids	Phenolic acids	99-96-7	2	908526	1.15211e+06	929427	8.5657e+06	9.28777e+06	7.3047e+06	1.31691	0.00541304	8.41392	3.07278	up
pme1975	C3H4O4	Malonic acid	Organic acids	Organic acids	141-82-2	3	948406	1.03237e+06	976808	6.15123e+06	5.77249e+06	3.87831e+06	1.30343	0.0258001	5.3429	2.41762	up
pmb0855	C24H50NO7P	LysoPC 16:0	Lipids	LPC	17364-16-8	1	829785	1.11494e+06	1.35717e+06	3.40711e+06	3.60356e+06	3.67516e+06	1.28425	0.000707397	3.23628	1.69434	up
mws0126	C26H54NO7P	LysoPC 18:0	Lipids	LPC	19420-57-6	1	6.23227e+06	7.41329e+06	9.1905e+06	3.29857e+07	3.86673e+07	3.63281e+07	1.30638	0.000596459	4.72853	2.24139	up
mws0983	C20H39NO2	N-Oleoylethanolamine	Alkaloids	Alkaloids	111-58-0	1	8426.94	10716	11339.2	57539.7	68399	74115.8	1.31176	0.00597122	6.56301	2.71436	up
mws5045	C12H24O3	12-Hydroxydodecanoic acid	Lipids	Free fatty acids	505-95-3	3	5925.8	9639.86	5436.19	13311.7	18278.7	20105.1	1.19537	0.0184077	2.46148	1.29952	up
Wmqn000812	C10H8O4	Scopoletin (7-Hydroxy-6-methoxycoumarin)	Lignans and Coumarins	Coumarins	92-61-5	1	1.27701e+06	1.99742e+06	1.33428e+06	5.06989e+07	5.16453e+07	4.25971e+07	1.31762	0.00356774	31.4495	4.97496	up
mws1639	C11H10O5	Isofraxidin	Lignans and Coumarins	Coumarins	486-21-5	2	177390	277874	166285	5.7039e+06	4.99149e+06	3.93665e+06	1.31329	0.0115711	23.5412	4.55712	up
Hmqn003054	C18H34O5	9,10,11-Trihydroxy-12-octadecenoic acid	Lipids	Free fatty acids	61911-67-9	1	73709.6	86533.1	115305	1.26708e+06	1.42145e+06	1.38873e+06	1.31559	0.000726204	14.7969	3.88723	up
mws1417	C9H7NO2	Indole-3-carboxylic acid*	Alkaloids	Plumerane	771-50-6	3	20372.3	28463.9	23208.3	1.6258e+06	1.39384e+06	982350	1.31777	0.0199966	55.5489	5.79569	up
pmd0143	C28H58NO7P	LysoPC 20:0	Lipids	LPC	108341-80-6	3	6029.84	6463.48	8015.53	38692.7	42393.4	37153.3	1.3149	0.000700644	5.76529	2.52739	up
MWSmce183	C8H8O3	D-Mandelic acid	Organic acids	Organic acids	611-71-2	3	9	9	9	31968.5	39825.8	33877.5	1.32247	0.00448376	3913.77	11.9343	up
Wafn011571	C18H32O3	alpha-Hydroxylinoleic acid	Lipids	Free fatty acids	57818-44-7	1	259789	273878	311172	1.92334e+06	2.06798e+06	1.84519e+06	1.31975	0.000928743	6.90841	2.78835	up
MWStz057	C28H42N4O6	Kukoamine A	Alkaloids	Phenolamine	75288-96-9	3	15517.2	16382.1	17314.5	57250.4	41262.7	51818.7	1.29983	0.0178631	3.05466	1.61101	up
pme2776	C10H12N4O4	2'-Deoxyinosine	Nucleotides and derivatives	Nucleotides and derivatives	890-38-0	3	75310.8	84392.9	86959.3	466229	446337	427747	1.32018	0.000342145	5.43379	2.44196	up
Lmhp010515	C25H52NO7P	LysoPC 17:0(2n isomer)	Lipids	LPC	-	1	1.2452e+06	1.22106e+06	1.55052e+06	8.32891e+06	8.52306e+06	6.69345e+06	1.31293	0.00642989	5.86175	2.55133	up
Lmhp009129	C23H48NO7P	LysoPC 15:0(2n isomer)	Lipids	LPC	-	1	498696	953923	678764	1.89488e+07	2.06011e+07	1.87821e+07	1.31414	0.000568563	27.3682	4.77443	up
pmf0289	C15H21N5O4	Riboprine	Nucleotides and derivatives	Nucleotides and derivatives	7724-76-7	3	41210.9	67658.4	32479.5	218366	183117	139573	1.24312	0.0152339	3.82781	1.93652	up
pmp001244	C14H20NO4+	Caffeoylcholine	Alkaloids	Phenolamine	87189-10-4	3	15228.7	43800.3	57671.6	2.98708e+06	8.9552e+06	5.63536e+06	1.29558	0.0778453	150.622	7.23479	up
mws0463	C16H14O6	Hesperetin	Flavonoids	Flavanones	520-33-2	3	4423.97	7355.35	9	86242.3	123904	122965	1.01269	0.0113309	28.2578	4.82058	up
MWSmce340	C12H14N2O	L-Praziquanamine	Alkaloids	Isoquinoline alkaloids	99746-73-3	2	1.19004e+06	1.04857e+06	1.08751e+06	3.09899e+06	3.31698e+06	3.02902e+06	1.31785	0.000288887	2.83965	1.50571	up
pme3967	C12H17N5O5	2-(Dimethylamino)guanosine	Nucleotides and derivatives	Nucleotides and derivatives	2140-67-2	1	519617	861258	838722	6.78765e+06	7.10467e+06	6.55275e+06	1.30808	1.82401e-05	9.21116	3.20338	up
Lmhp011388	C21H36O4	2-α-Linolenoyl-glycerol*	Lipids	Glycerol ester	55268-58-1	1	2.96284e+06	3.03686e+06	4.90541e+06	8.00044e+06	9.37375e+06	6.89509e+06	1.20368	0.0099993	2.22549	1.15413	up
pmb2221	C18H39NO3	4-Hydroxysphinganine	Lipids	Sphingolipids	554-62-1	1	1.29069e+06	1.50189e+06	1.70598e+06	5.52618e+06	5.63543e+06	5.16896e+06	1.31114	3.48832e-05	3.63018	1.86004	up
mws1715	C10H13N5O3	Cordycepin (3'-Deoxyadenosine)	Nucleotides and derivatives	Nucleotides and derivatives	73-03-0	1	488393	616407	605118	3.64422e+06	4.00755e+06	3.45934e+06	1.31709	0.00156952	6.49803	2.7	up
Lmtn002233	C15H20O8	Androsin	Phenolic acids	Phenolic acids	531-28-2	2	400445	470306	492244	1.35752e+06	2.56879e+06	1.55152e+06	1.26734	0.0667302	4.01896	2.00682	up
MWS1900	C11H20O4	Undecanedioic acid	Lipids	Free fatty acids	1852-04-6	1	77209.7	88877.5	116536	300590	292653	260467	1.28847	0.000360993	3.02067	1.59487	up
Hmcp003783	C13H10N2O	1-Acetyl-β-carboline	Alkaloids	Plumerane	-	3	9	9	9	278193	405585	326054	1.32235	0.0119642	37401.2	15.1908	up
pme1201	C15H14O5	Phloretin	Flavonoids	Chalcones	60-82-2	3	37403.9	37638.1	29863.4	107796	130134	140876	1.30371	0.0078656	3.61093	1.85237	up
pmb0374	C5H5N5	2-Aminopurine	Nucleotides and derivatives	Nucleotides and derivatives	452-06-2	1	1.26851e+07	1.29508e+07	1.2803e+07	3.33052e+07	4.09339e+07	3.73208e+07	1.31445	0.00801292	2.90226	1.53718	up
pmf0348	C10H20O3	2,6-Dimethyl-7-octene-2,3,6-triol	Others	Saccharides	73815-21-1	3	367668	429348	503683	1.16253e+07	1.31914e+07	1.05764e+07	1.31962	0.00435522	27.2109	4.76611	up
pmb1562	C21H34O4	1-Stearidonoyl-Glycerol	Lipids	Glycerol ester	-	1	130529	148628	206693	1.44465e+06	1.20317e+06	1.09269e+06	1.30658	0.00687097	7.69891	2.94465	up
Lmhp007598	C27H52NO7P	LysoPC 19:2(2n isomer)	Lipids	LPC	-	1	146166	249686	271155	3.23393e+06	3.75572e+06	2.9394e+06	1.30757	0.00498945	14.886	3.89588	up
pmn001689	C18H32O4	9-Hydroxy-12-oxo-15(Z)-octadecenoic acid	Lipids	Free fatty acids	-	1	94562.6	96502.7	122124	3.31055e+06	3.75574e+06	3.47451e+06	1.32071	0.00138818	33.6564	5.07281	up
mws0102	C9H7NO2	Indole-5-carboxylic acid*	Alkaloids	Plumerane	1670-81-1	3	11136.9	20143.9	16958.8	1.2815e+06	1.25262e+06	857578	1.31588	0.014697	70.3094	6.13565	up
mws0066	C16H12O7	Isorhamnetin; 3'-Methoxy-3,4',5,7-Tetrahydroxyflavone	Flavonoids	Flavonols	480-19-3	1	382963	277255	329947	1.4414e+06	1.8132e+06	1.71553e+06	1.30928	0.00442461	5.01951	2.32755	up
pmb2319	C23H48NO7P	LysoPC 15:0	Lipids	LPC	108273-89-8	1	392006	794677	545191	1.66779e+07	1.71036e+07	1.49793e+07	1.3127	0.00127338	28.1549	4.81531	up
Lmmn003323	C16H32O3	2-Hydroxyhexadecanoic acid	Organic acids	Organic acids	764-67-0	1	834267	1.3356e+06	1.17549e+06	1.20786e+07	1.23978e+07	1.10177e+07	1.31282	0.000503042	10.61	3.40735	up
mws4176	C12H16N2O3	L-Alanyl-L-Phenylalanine	Amino acids and derivatives	Amino acids and derivatives	3061-90-3	2	229343	217297	214395	1.03631e+06	1.33942e+06	1.03675e+06	1.31565	0.0117742	5.16233	2.36802	up
NK10256198	C15H10O6	3,5,7,2'-Tetrahydroxyflavone; Datiscetin	Flavonoids	Flavones	480-15-9	3	756590	392344	593764	1.34243e+06	1.78755e+06	1.64686e+06	1.22624	0.0044773	2.74106	1.45473	up
mws0715	C13H16N2O4	Phenylacetyl-L-glutamine	Amino acids and derivatives	Amino acids and derivatives	28047-15-6	3	350323	415378	387087	1.23927e+06	1.05812e+06	1.41072e+06	1.30357	0.0118423	3.21665	1.68556	up
pmb2620	C11H12O4	3,4-Dimethoxycinnamic acid	Phenolic acids	Phenolic acids	2316-26-9	2	9	9	9	174613	359800	456098	1.3204	0.0572633	36685.6	15.1629	up
mws4085	C11H12O5	Sinapic acid	Phenolic acids	Phenolic acids	530-59-6	3	35891.8	58305	45373	330141	559386	658434	1.29364	0.0397772	11.0909	3.47131	up
pmd0130	C22H46NO7P	LysoPC 14:0	Lipids	LPC	20559-16-4	1	130627	264655	194776	4.96582e+06	5.71702e+06	5.28225e+06	1.31227	0.00135905	27.0568	4.75792	up
pmb0863	C24H46NO7P	LysoPC 16:2(2n isomer)	Lipids	LPC	-	1	240764	262659	317989	1.11131e+06	1.31763e+06	1.35654e+06	1.31011	0.00331418	4.60851	2.2043	up
Lmyn007883	C16H32O4	9,16-Dihydroxypalmitic acid	Lipids	Free fatty acids	38076-49-2	3	1.00643e+06	732026	316663	2.63983e+06	3.9025e+06	3.37084e+06	1.21444	0.00739454	4.82366	2.27013	up
Lmhp008833	C24H48NO7P	LysoPC 16:1(2n isomer)	Lipids	LPC	-	1	631473	950525	841024	8.4281e+06	8.80159e+06	8.95246e+06	1.31545	1.21383e-05	10.8056	3.4337	up
mws0520	C11H13NO4	N-Acetyl-L-tyrosine	Amino acids and derivatives	Amino acids and derivatives	537-55-3	3	199544	370159	206840	975900	1.19075e+06	1.3359e+06	1.27145	0.00434318	4.51045	2.17327	up
pme3961	C10H13N5O3	2'-Deoxyadenosine	Nucleotides and derivatives	Nucleotides and derivatives	958-09-8	1	770846	1.01022e+06	873161	5.99308e+06	6.15208e+06	5.55122e+06	1.3176	0.000338815	6.66724	2.73709	up
Lmsn004322	C24H24O12	1,6-Di-O-caffeoyl-β-D-glucose*	Phenolic acids	Phenolic acids	-	1	231045	277650	306364	2.40043e+06	3.29128e+06	3.63124e+06	1.31208	0.0160641	11.4384	3.51581	up
mws1068	C15H10O6	Kaempferol (3,5,7,4'-Tetrahydroxyflavone)	Flavonoids	Flavonols	520-18-3	2	48595.2	39296.8	40367.1	99506	124002	99985.2	1.29467	0.00856505	2.52219	1.33467	up
Lmsn002288	C21H28O14	1-O-Caffeoyl-(6-O-glucosyl)-β-D-glucose	Phenolic acids	Phenolic acids	-	1	567160	842873	915105	1.5025e+06	2.00507e+06	1.6211e+06	1.21663	0.00966803	2.20575	1.14127	up
mws1372	C9H10N2	Myosmine	Alkaloids	Pyridine alkaloids	532-12-7	3	1.1812e+06	1.97362e+06	1.769e+06	3.71746e+06	1.59246e+07	1.03965e+07	1.15872	0.140444	6.10065	2.60896	up
MWSmce632	C10H10O4	Vanillin acetate	Phenolic acids	Phenolic acids	881-68-5	3	438609	296104	371563	2.58411e+06	2.68316e+06	2.32969e+06	1.31268	0.000722911	6.86715	2.77971	up
Hmqp005455	C18H32O3	15(R)-Hydroxylinoleic Acid	Lipids	Free fatty acids	177931-23-6	2	9	9	9	243679	323325	298747	1.32241	0.00659227	32064.8	14.9687	up
Lmhp010908	C27H54NO7P	LysoPC 19:1	Lipids	LPC	-	1	221577	250731	248634	763379	1.12996e+06	840561	1.30022	0.0258593	3.79212	1.923	up
pmd0147	C28H54NO7P	LysoPC 20:2	Lipids	LPC	-	3	68648.3	75651.3	99447.4	242501	335261	292732	1.28907	0.0096427	3.5713	1.83645	up
Smcp000882	C15H21NO7	N-benzoyl-2-aminoethyl-β-D-glucopyranoside	Alkaloids	Alkaloids	-	1	927419	956971	812147	1.46107e+07	1.98534e+07	1.88368e+07	1.3193	0.00889489	19.7664	4.30498	up
mws0668	C10H12N4O6	Xanthosine	Nucleotides and derivatives	Nucleotides and derivatives	146-80-5	1	912450	1.41293e+06	909562	5.19605e+06	6.3868e+06	5.23887e+06	1.29917	0.00271595	5.20001	2.37851	up
pme1178	C10H13N5O5	Guanosine	Nucleotides and derivatives	Nucleotides and derivatives	118-00-3	1	1.89532e+06	1.95245e+06	1.85581e+06	2.56627e+07	3.13735e+07	2.33977e+07	1.32012	0.00894561	14.1024	3.81786	up
pmb2791	C18H30O4	9-Hydroperoxy-10E,12,15Z-octadecatrienoic acid	Lipids	Free fatty acids	111004-08-1	3	79152	83638.5	83685.3	710075	656994	540510	1.31858	0.00803642	7.73941	2.95222	up
Lmbn003524	C9H16O3	9-Oxononanoic acid	Organic acids	Organic acids	2553-17-5	3	19446.4	16684.8	23811.8	64881	59792.2	75339.5	1.29464	0.00352417	3.33672	1.73843	up
pme2914	C6H10O5	3-Hydroxy-3-methylpentane-1,5-dioic acid	Amino acids and derivatives	Amino acids and derivatives	503-49-1	1	4.28002e+06	5.31596e+06	4.15219e+06	9.77439e+06	9.31438e+06	1.08282e+07	1.2887	0.000886904	2.17607	1.12173	up
Hmcp002123	C10H8O4	Isoscopoletin (6-Hydroxy-7-Methoxycoumarin)	Lignans and Coumarins	Coumarins	776-86-3	1	63825.6	126088	79195.8	2.10525e+06	1.86947e+06	1.4672e+06	1.30837	0.0108671	20.222	4.33785	up
mws0639	C7H6O4	2,3-Dihydroxybenzoic Acid*	Phenolic acids	Phenolic acids	303-38-8	3	209436	346887	214143	1.84871e+06	2.24647e+06	1.56239e+06	1.29922	0.0113705	7.34306	2.87638	up
Lmhp009590	C25H50NO7P	LysoPC 17:1	Lipids	LPC	-	1	407684	702489	599759	3.58576e+06	3.46018e+06	3.74486e+06	1.30228	1.46454e-05	6.31066	2.65779	up
pmb2406	C25H52NO7P	LysoPC 17:0	Lipids	LPC	50930-23-9	1	1.08781e+06	1.35178e+06	1.5719e+06	7.60625e+06	7.9414e+06	7.19556e+06	1.3118	5.82601e-05	5.66952	2.50323	up
Lmqn008369	C27H49O12P	PI(18:2/0:0)	Lipids	Glycerol ester	-	2	284137	349446	350349	2.59962e+06	3.1639e+06	2.86321e+06	1.31803	0.00356328	8.76761	3.13218	up
mws0601	C5H5NO2	Pyrrole-2-carboxylic acid	Organic acids	Organic acids	634-97-9	3	30170.3	21350.3	25386.2	143007	171302	188488	1.31021	0.00695256	6.53775	2.70879	up
Rfmb087	C18H32O4	9-Hydroxy-13-oxo-10-octadecenoic Acid	Lipids	Free fatty acids	-	3	266848	313941	485070	824183	794078	987231	1.21965	0.00470518	2.4445	1.28954	up
Lmyn006011	C33H58O14	Gingerglycolipid B	Lipids	Glycerol ester	88168-90-5	1	33269.1	42196.1	33750	270709	468961	389034	1.30735	0.0272789	10.3347	3.36942	up
pme2960	C15H12O5	Naringenin chalcone; 2',4,4',6'-Tetrahydroxychalcone	Flavonoids	Chalcones	73692-50-9	3	264069	270671	228247	591457	824155	853985	1.28668	0.0238963	2.97462	1.57271	up
pmn001691	C18H32O5	9,12,13-Trihydroxy-10,15-octadecadienoic acid	Lipids	Free fatty acids	-	1	579932	580025	799945	1.33714e+07	1.56899e+07	1.33865e+07	1.3185	0.00302028	21.6581	4.43684	up
Lmqn008024	C24H44NO9P	PS(18:2)	Lipids	Glycerol ester	-	1	85364.8	152511	148270	674932	793055	584760	1.28442	0.00621698	5.316	2.41034	up
pmp001281	C26H52NO7P	LysoPC 18:1	Lipids	LPC	-	1	54782.8	41967.2	80271.6	241952	373808	237682	1.2663	0.0308085	4.82112	2.26937	up
pme0253	C8H15NO3	N-Acetyl-L-leucine	Amino acids and derivatives	Amino acids and derivatives	1188-21-2	3	170991	90162.8	119479	332408	379907	367689	1.24789	0.00244974	2.83739	1.50456	up
Zaln004082	C16H16O8	3-O-caffeoylshikimic acid*	Phenolic acids	Phenolic acids	-	1	1.93825e+06	2.36552e+06	2.05921e+06	3.58229e+06	4.89188e+06	4.51447e+06	1.26279	0.0211805	2.04128	1.02947	up
pmn001492	C11H8O3	Ayapin	Lignans and Coumarins	Coumarins	494-56-4	2	290012	306814	383461	7.75519e+06	9.21757e+06	8.27065e+06	1.32	0.00269116	25.751	4.68656	up
HX1363	C10H8O4	isoscopoletin	Lignans and Coumarins	Coumarins	-	2	184462	192210	193178	2.4511e+06	2.33915e+06	2.00844e+06	1.32117	0.00405811	11.9307	3.5766	up
pmn001694	C18H34O5	9,10,13-Trihydroxy-11-Octadecenoic Acid	Lipids	Free fatty acids	29907-57-1	1	497882	496850	710880	1.97634e+07	2.24499e+07	2.32262e+07	1.31896	0.00233736	38.3672	5.2618	up
Lhlp120627	C12H18O2	Carvylacetate	Terpenoids	Monoterpenoids	97-42-7	2	132420	130286	184730	2.05291e+06	2.42408e+06	1.9983e+06	1.31642	0.00387591	14.472	3.85519	up
mws0789	C15H12O4	Pinocembrin (Dihydrochrysin)	Flavonoids	Flavanones	480-39-7	1	5310.19	19117	5151.73	494609	605629	536366	1.29545	0.00311292	55.33	5.78999	up
Zmdp001857	C14H18N2O6	γ-Glutamyltyrosine	Amino acids and derivatives	Amino acids and derivatives	7432-23-7	3	356118	360938	301836	805783	784473	1.04564e+06	1.28844	0.0191492	2.58702	1.37129	up
Lmsn004970	C24H24O12	3,6-Di-O-caffeoyl glucose*	Phenolic acids	Phenolic acids	-	1	171853	334647	314687	1.8985e+06	4.3514e+06	4.24863e+06	1.2749	0.0559405	12.7846	3.67633	up
pme3034	C5H8O4	Ethylmalonic acid	Organic acids	Organic acids	601-75-2	3	12368.3	15476.3	15657.1	110402	113365	114541	1.31856	5.74822e-07	7.77689	2.95919	up
mws1060	C10H12N4O5	9-(Arabinosyl)hypoxanthine	Nucleotides and derivatives	Nucleotides and derivatives	7013-16-3	3	4.84895e+06	5.28216e+06	5.15353e+06	2.19187e+07	2.17229e+07	2.35153e+07	1.32073	0.000650421	4.39375	2.13545	up
Lmbn000193	C3H4O4	Tartronate semialdehyde	Organic acids	Organic acids	2480-77-5	3	311864	320526	376368	1.86661e+06	2.0955e+06	1.24797e+06	1.29619	0.0304747	5.16484	2.36872	up
Zmpn003368	C18H30O3	13S-Hydroxy-9Z,11E,15Z-octadecatrienoic acid	Lipids	Free fatty acids	87984-82-5	1	64172.7	83709.6	77574.1	1.46047e+06	1.4841e+06	1.22416e+06	1.31964	0.00382242	18.4902	4.20869	up
Lmhp008718	C25H48NO7P	LysoPC 17:2	Lipids	LPC	-	1	723973	990176	1.09094e+06	3.00216e+06	3.25996e+06	3.12555e+06	1.29468	0.000180519	3.34666	1.74272	up
Lmbn005369	C18H32O3	13(S)-HODE;13(S)-Hydroxyoctadeca-9Z,11E-dienoic acid*	Lipids	Free fatty acids	10219-69-9	1	262824	272271	333372	2.03816e+06	2.14276e+06	1.90618e+06	1.31789	0.000614285	7.00901	2.80921	up
MWS4295	C18H36O3	DL-2-hydroxystearic acid	Lipids	Free fatty acids	629-22-1	1	334660	520442	422941	2.68302e+06	3.00277e+06	2.40249e+06	1.3075	0.00316649	6.32865	2.6619	up
mws0120	C8H20NO6P	Choline Alfoscerate	Lipids	PC	28319-77-9	1	5.09414e+06	3.77213e+06	4.84068e+06	1.31565e+07	1.67697e+07	1.049e+07	1.26609	0.0341042	2.94859	1.56003	up
Lmhp001670	C11H22N2O3	L-Valyl-L-Leucine	Amino acids and derivatives	Amino acids and derivatives	3989-97-7	3	345501	341658	274677	1.47409e+06	1.77866e+06	1.19493e+06	1.30316	0.0188687	4.62416	2.20919	up
Lmbn001034	C6H12O4	2,3-Dihydroxy-3-methylpentanoic acid	Organic acids	Organic acids	562-43-6	3	73694.9	49689.4	42500.1	449620	393390	379384	1.30465	0.00102379	7.36895	2.88146	up
pmd0146	C28H54NO7P	LysoPC 20:2(2n isomer)	Lipids	LPC	-	3	53965.8	68550.6	76312.8	266575	295111	245418	1.30509	0.00144794	4.05928	2.02122	up
Lmhp001461	C11H20N2O3	L-Prolyl-L-Leucine	Amino acids and derivatives	Amino acids and derivatives	52899-07-7	1	798692	617517	701010	1.54337e+06	1.80243e+06	1.40804e+06	1.28268	0.00782255	2.24532	1.16692	up
Cmyp007180	C11H16O2	Dihydroactinidiolide	Others	Lactones	17092-92-1	1	744307	658026	624573	3.22678e+06	2.67834e+06	2.3088e+06	1.30725	0.015015	4.05244	2.01879	up
Lmyn012331	C18H34O2	Petroselinic acid	Lipids	Free fatty acids	593-39-5	1	1.33641e+06	1.56362e+06	1.92213e+06	4.3937e+06	4.88367e+06	5.5466e+06	1.28999	0.00309932	3.07413	1.62018	up
pme0243	C5H8O4	Glutaric acid	Organic acids	Organic acids	110-94-1	3	224282	243586	219720	1.13402e+06	1.22644e+06	1.18508e+06	1.32123	0.00036268	5.15648	2.36639	up
Lmbn000216	C5H8O5	3-Methylmalic acid	Organic acids	Organic acids	152204-30-3	3	332470	460210	405956	830842	1.14138e+06	994649	1.26994	0.0125276	2.47521	1.30755	up
pme1286	C14H20N6O5S	S-(5'-Adenosy)-L-homocysteine	Amino acids and derivatives	Amino acids and derivatives	979-92-0	1	541945	735203	798575	1.57943e+06	2.11694e+06	2.53489e+06	1.25373	0.0301359	3.00197	1.58591	up
MWSslk138	C7H6O5	2,3,4-Trihydroxybenzoic acid	Phenolic acids	Phenolic acids	610-02-6	3	34718	58104.9	24567.1	99401.5	119202	59779.3	1.07132	0.0713224	2.37143	1.24576	up
HJN039	C30H26O17	Myricetin-3-O-(2''-galloyl-4''-acetyl)rhamnoside	Flavonoids	Flavonols	-	3	73333.4	56833.9	72052.4	134309	134376	144057	1.28616	0.000930696	2.04106	1.02932	up
Hmyn007168	C22H45O9P	LysoPG 16:0	Lipids	Glycerol ester	-	3	215080	207697	239522	550230	668501	527672	1.30332	0.0113475	2.63688	1.39883	up
Lmcp002302	C12H17N5O5	N6-(2-Hydroxyethyl)adenosine	Nucleotides and derivatives	Nucleotides and derivatives	4338-48-1	1	602583	752891	612028	5.8388e+06	6.66736e+06	5.84881e+06	1.31912	0.00194381	9.32907	3.22173	up
Zmyn004449	C18H30O4	9-Hydroxy-12-oxo-10(E),15(Z)-octadecadienoic acid	Lipids	Free fatty acids	-	1	29935.6	38529	52465.5	400082	378541	321561	1.30628	0.00303848	9.09769	3.1855	up
Lmmp001993	C19H34N4O3	Dihydrocaffeoylspermine	Alkaloids	Phenolamine	-	3	192466	207667	159754	2.97305e+06	3.28338e+06	3.06453e+06	1.32056	0.000781727	16.6479	4.05727	up
Lmbp010207	C19H18O4	6-Methoxy-2-(4-methoxyphenethyl)chromone	Others	Chromone	111286-05-6	3	9	9	9	170752	166232	165983	1.32257	8.54523e-05	18628.4	14.1852	up
Hmyp002315	C15H10O7	3,5,7,4'-Tetrahydroxy-Coumaronochromone	Others	Chromone	-	2	3.98124e+06	3.42019e+06	3.64631e+06	7.84695e+06	6.65965e+06	8.0497e+06	1.29415	0.00654313	2.04171	1.02978	up
pme0230	C10H13N5O4	Adenosine	Nucleotides and derivatives	Nucleotides and derivatives	58-61-7	1	6.16052e+06	6.57538e+06	6.24248e+06	1.76858e+07	2.15737e+07	2.01336e+07	1.31505	0.00649073	3.12951	1.64594	up
mws0180	C7H6O4	2,5-Dihydroxybenzoic acid; Gentisic Acid*	Phenolic acids	Phenolic acids	490-79-9	3	62088.5	105738	68117.4	757879	868549	609494	1.30434	0.0105075	9.47648	3.24435	up
pme1841	C5H14N2	Cadaverine	Alkaloids	Alkaloids	462-94-2	3	507807	363413	525539	1.28102e+06	1.31668e+06	1.07703e+06	1.2763	0.00184662	2.6309	1.39556	up
pmp001270	C24H48NO7P	LysoPC 16:1	Lipids	LPC	76790-27-7	1	1.51813e+06	1.70624e+06	2.33239e+06	7.65727e+06	8.86007e+06	8.57225e+06	1.30135	0.000266	4.51515	2.17477	up
Lmyp004617	C21H22O9	Pinocembrin-7-O-glucoside (Pinocembroside)	Flavonoids	Flavanones	75829-43-5	3	1.10104e+06	1.31738e+06	1.02078e+06	3.47886e+06	3.79847e+06	3.55288e+06	1.31048	4.98354e-05	3.14905	1.65492	up
MWSmce098	C17H27NO3	Nonivamide	Alkaloids	Phenolamine	2444-46-4	3	9	9	9	41805.9	38302.5	37307.7	1.32255	0.00121325	4348.74	12.0864	up
Lmbn005662	C18H32O3	9(10)-EpOME;(9R,10S)-(12Z)-9,10-Epoxyoctadecenoic acid	Lipids	Free fatty acids	16833-56-0	1	14325.6	22286.2	23531.5	567966	635088	546898	1.31633	0.00200815	29.0964	4.86277	up
pmp001251	C26H50NO7P	LysoPC 18:2(2n isomer)	Lipids	LPC	-	1	508089	635220	719590	1.16066e+06	1.38705e+06	1.35694e+06	1.26175	0.00207777	2.09601	1.06765	up
pmb2601	C15H16O7	7-Hydroxycoumarin-O-rhamnoside	Lignans and Coumarins	Coumarins	-	3	9	9	9	232111	384429	194009	1.32178	0.043367	30020.3	14.8737	up
mws1013	C9H6O4	Esculetin (6,7-Dihydroxycoumarin)	Lignans and Coumarins	Coumarins	305-01-1	3	415715	434734	461912	3.93948e+06	6.90789e+06	5.26515e+06	1.31125	0.0289495	12.2775	3.61795	up
mws0976	C9H12N2O6	β-Pseudouridine	Nucleotides and derivatives	Nucleotides and derivatives	1445-07-4	3	161161	157588	172519	982367	1.26797e+06	920202	1.31527	0.0139486	6.45377	2.69014	up
pmb2786	C18H30O3	9-Hydroxy-10,12,15-octadecatrienoic acid	Lipids	Free fatty acids	89886-42-0	1	16408.8	24465.7	23034.1	967918	1.17435e+06	895905	1.31882	0.00697042	47.5394	5.57105	up
mws0359	C15H30O2	Pentadecanoic Acid	Lipids	Free fatty acids	1002-84-2	3	223598	272928	705852	956227	795019	1.21298e+06	1.06196	0.0425016	2.4653	1.30176	up
pme1216	C6H5NO2	2-Picolinic acid	Organic acids	Organic acids	98-98-6	3	82821.7	116778	134849	524322	638519	492962	1.29588	0.00538994	4.95084	2.30767	up
Zmjn001813	C7H12O4	Pimelic acid	Organic acids	Organic acids	111-16-0	3	28202.7	49147.7	50867.8	684213	749436	652058	1.30981	0.00110092	16.2669	4.02386	up
mws0474	C12H22O4	Dodecanedioic aicd	Lipids	Free fatty acids	693-23-2	1	5233.54	6232.58	7803.18	14849.7	16148.7	17555.1	1.27601	0.000841867	2.51973	1.33327	up
Rfmb091	C18H32O3	9S-Hydroxy-10E,12Z-octadecadienoic acid*	Lipids	Free fatty acids	15514-85-9	1	263983	273755	322226	2.00561e+06	2.06634e+06	1.94886e+06	1.31961	2.15362e-05	7.00123	2.80761	up
pmb0865	C26H48NO7P	LysoPC 18:3(2n isomer)	Lipids	LPC	-	1	207474	372237	395156	733099	909375	833616	1.20759	0.0032747	2.53992	1.34479	up
mws0367	C18H30O2	α-Linolenic Acid*	Lipids	Free fatty acids	463-40-1	1	2.9716e+06	3.96552e+06	4.32951e+06	2.63257e+07	2.65128e+07	2.27589e+07	1.31149	0.00143245	6.70986	2.74628	up
pmb0889	C18H30O2	Punicic acid (9Z,11E,13Z-octadecatrienoic acid)	Lipids	Free fatty acids	544-72-9	3	957889	1.40606e+06	1.36932e+06	1.52025e+07	1.59893e+07	1.26528e+07	1.31396	0.00490816	11.7443	3.55389	up
mws0028	C8H8O4	Vanillic acid	Phenolic acids	Phenolic acids	121-34-6	3	37649.2	59941.2	46947.1	1.51924e+06	2.08074e+06	1.49857e+06	1.31675	0.012999	35.275	5.14057	up
MWS5185	C8H8O3	2',4'-Dihydroxyacetophenone*	Phenolic acids	Phenolic acids	89-84-9	3	9	9	9	165892	188357	135961	1.32246	0.00851717	18155.9	14.1482	up
mws0183	C7H6O4	3,4-Dihydroxybenzoic acid (Protocatechuic acid)*	Phenolic acids	Phenolic acids	99-50-3	3	132678	216724	137800	1.42322e+06	1.48478e+06	1.14093e+06	1.30535	0.00534332	8.31059	3.05495	up
mws1350	C9H10O4	Syringaldehyde; 4-Hydroxy-3,5-Dimethoxybenzaldehyde	Phenolic acids	Phenolic acids	134-96-3	3	104042	146397	228093	645691	560319	404351	1.21601	0.0178463	3.36521	1.7507	up
MWS20182	C10H12O4	Dihydroferulic Acid	Phenolic acids	Phenolic acids	1135-23-5	3	26691.7	40875	23523.7	740808	214072	211514	1.23913	0.178517	12.8048	3.67861	up
pmb2260	C23H46NO7P	LysoPC 15:1	Lipids	LPC	-	2	67051.7	129963	92149.4	344661	424036	383370	1.27254	0.000765081	3.98414	1.99427	up
pmd0132	C24H50NO7P	LysoPC 16:0(2n isomer)	Lipids	LPC	-	1	72182.2	84233.3	89796.6	1.49071e+06	1.80973e+06	1.59919e+06	1.32035	0.00354124	19.9	4.3147	up
pmb3066	C22H26O12	5-O-p-Coumaroylshikimic acid O-glucoside	Phenolic acids	Phenolic acids	-	3	25073.3	31360.7	37264.3	86907.2	195340	185264	1.24099	0.0677108	4.98954	2.31891	up
mws5041	C8H16N2O3	L-Glycyl-L-isoleucine*	Amino acids and derivatives	Amino acids and derivatives	19461-38-2	3	200820	216563	189481	992242	1.4452e+06	1.08116e+06	1.31092	0.0195068	5.798	2.53555	up
mws0736	C8H16N2O3	N-Glycyl-L-leucine*	Amino acids and derivatives	Amino acids and derivatives	869-19-2	3	262361	254460	280447	1.39112e+06	1.56288e+06	1.41567e+06	1.3207	0.00169038	5.48082	2.45439	up
pme0256	C5H4N4O2	Xanthine	Nucleotides and derivatives	Nucleotides and derivatives	69-89-6	3	65071.5	81866.7	28503.8	167130	150329	176367	1.14766	0.0100334	2.81476	1.49301	up
Lmhp011562	C21H36O4	1-α-Linolenoyl-glycerol*	Lipids	Glycerol ester	-	1	1.84389e+06	2.07582e+06	3.16831e+06	9.63295e+06	8.6829e+06	6.97197e+06	1.26846	0.00608452	3.56769	1.83499	up
mws0914	C15H12O5	3,5,7-Trihydroxyflavanone (Pinobanksin)	Flavonoids	Flavanonols	548-82-3	1	317909	277861	219559	696323	959343	1.0205e+06	1.2771	0.0184175	3.28231	1.71471	up
Lmhp009187	C20H42NO7P	LysoPE 15:0	Lipids	LPE	-	1	909496	1.05793e+06	1.46626e+06	2.85184e+06	2.72392e+06	2.77923e+06	1.2614	0.00775533	2.43324	1.28288	up
pmd0157	C24H47O9P	LysoPG 18:1	Lipids	Glycerol ester	-	3	17086.7	24170.1	28196.1	89513.1	98463.3	102525	1.29296	0.000150922	4.18272	2.06444	up
pma0633	C19H32N4O2	N-p-Coumaroylspermine	Alkaloids	Phenolamine	130210-35-4	3	9	9	9	740870	948850	980892	1.32239	0.00706773	98911.5	16.5939	up
mws1094	C15H12O6	Aromadendrin (Dihydrokaempferol)	Flavonoids	Flavanonols	480-20-6	3	9	9	9	60424.4	66908.8	88130.2	1.32201	0.0133036	7980.12	12.9622	up
mws1377	C10H8N2	2,3'-Bipyridine	Alkaloids	Pyridine alkaloids	581-50-0	3	738531	988383	840578	3.49382e+06	3.29476e+06	3.20708e+06	1.31174	2.95952e-05	3.89316	1.96094	up
Hmqp005411	C18H32O3	9-Oxo-12Z-Octadecenoic acid	Lipids	Free fatty acids	112543-32-5	2	9	9	9	238250	294708	258412	1.32252	0.00389854	29310	14.8391	up
Zmyn005384	C18H36O3	2R-Hydroxyoctadecanoic Acid	Lipids	Free fatty acids	26633-48-7	1	322658	518387	402284	2.4404e+06	2.96933e+06	2.51537e+06	1.30602	0.00259228	6.37409	2.67222	up
pmb2792	C18H30O3	13-Hydroxy-6,9,11-octadecatrienoic acid	Lipids	Free fatty acids	74784-20-6	3	9	9	9	54217.3	55014.6	42922.4	1.32247	0.00587688	5635.35	12.4603	up
pme0376	C15H12O5	Naringenin (5,7,4'-Trihydroxyflavanone)	Flavonoids	Flavanones	480-41-1	1	287767	252613	192516	668393	926742	928696	1.2806	0.0136312	3.44365	1.78394	up
Zmyn004548	C18H28O3	12-Oxo-phytodienoic acid	Lipids	Free fatty acids	85551-10-6	3	6619.35	6949.31	9770.76	136443	130335	101844	1.31462	0.00804179	15.794	3.9813	up
Qmyp101437	C13H22O2	Blumenol C	Terpenoids	Terpene	36151-02-7	1	1.12632e+06	1.67085e+06	1.5547e+06	3.70262e+06	4.51523e+06	2.72347e+06	1.22234	0.0409155	2.51416	1.33008	up
pmp000284	C11H10O5	Fraxidin (8-Hydroxy-6,7-dimethoxycoumarin)	Lignans and Coumarins	Coumarins	525-21-3	1	78229.8	186381	212862	2.247e+06	1.94159e+06	1.56721e+06	1.28024	0.00980802	12.0547	3.59152	up
mws2184	C11H12O4	Ethyl caffeate	Phenolic acids	Phenolic acids	102-37-4	1	9	9	9	239325	479847	554691	1.32091	0.0467087	47180.1	15.5259	up
mws0097	C20H22O6	Pinoresinol*	Lignans and Coumarins	Lignans	487-36-5	3	14341.2	45414.2	34131.7	267683	294891	242096	1.26226	0.000586914	8.57062	3.0994	up
MWS20025	C22H34O4	13,14-DiHDPE; 13,14-Dihydroxy-4,7,10,16,19-Docosapentaenoic acid	Lipids	Free fatty acids	1345275-24-2	3	9	9	9	33566.6	32168.1	29862.1	1.32257	0.00114743	3540.62	11.7898	up
mws2212	C9H8O4	Caffeic acid	Phenolic acids	Phenolic acids	331-39-5	1	57883	91252.7	58291.1	475904	1.09959e+06	832898	1.28682	0.0551291	11.6108	3.5374	up
Lmbn002072	C7H12O4	2-Propylsuccinic acid	Organic acids	Organic acids	618-57-5	3	18610.2	50395.4	42785.7	593881	651182	545941	1.29168	0.00138349	16.021	4.00189	up
Lmbn007891	C18H34O4	Hydroxy ricinoleic acid	Lipids	Free fatty acids	-	1	34345.4	39401.4	35699	1.94121e+06	2.27769e+06	1.90088e+06	1.32194	0.00353156	55.9161	5.80519	up
mws0396	C18H34O2	Elaidic Acid	Lipids	Free fatty acids	112-79-8	1	2.5562e+06	2.9281e+06	4.09748e+06	8.83863e+06	9.53568e+06	1.14883e+07	1.27219	0.0040326	3.1166	1.63998	up
pmb2799	C18H32O3	12,13-Epoxy-9-Octadecenoic Acid	Lipids	Free fatty acids	6799-85-5	2	20299.5	18226.9	26826.2	331068	404480	300689	1.31552	0.00857938	15.8561	3.98696	up
Zmyn000230	C5H8O5	2-Dehydro-3-deoxy-L-arabinonate	Others	Saccharides	-	3	319372	277135	312925	713431	976078	760513	1.29402	0.0215809	2.69401	1.42976	up
pmb2804	C18H32O4	13S-Hydroperoxy-9Z,11E-octadecadienoic acid	Lipids	Free fatty acids	33964-75-9	3	264718	404239	378695	6.59731e+06	6.89363e+06	5.10567e+06	1.31457	0.0085212	17.7508	4.14981	up
pmb0492	C34H37N3O6	N',N'',N'''-p-Coumaroyl-cinnamoyl-caffeoyl spermidine	Alkaloids	Phenolamine	-	3	236295	326663	323500	3.04494e+06	4.03498e+06	3.45603e+06	1.31485	0.00738451	11.8854	3.57112	up
MWS2063	C8H11N	2,6-Dimethylaniline	Alkaloids	Alkaloids	87-62-7	3	9	9	9	292588	361815	195700	1.32201	0.0277085	31485.3	14.9424	up
Lmbn005923	C18H30O2	Crepenynic acid	Lipids	Free fatty acids	2277-31-8	1	109248	130458	152469	891576	1.06131e+06	922079	1.31445	0.00262373	7.33081	2.87397	up
mws0064	C15H12O6	Eriodictyol (5,7,3',4'-Tetrahydroxyflavanone)	Flavonoids	Flavanones	552-58-9	3	9928.55	30536.4	13992.2	243733	438266	265925	1.28108	0.038835	17.4068	4.12158	up
mws0906	C16H22O8	Coniferin	Phenolic acids	Phenolic acids	531-29-3	2	744512	1.18821e+06	1.00712e+06	1.68268e+06	2.47146e+06	2.0557e+06	1.19813	0.022738	2.1123	1.07881	up
pme2074	C18H29NO4	Jasmonoyl-L-Isoleucine	Amino acids and derivatives	Amino acids and derivatives	120330-93-0	3	14188.2	16804.1	21980.8	80409.8	79220.9	55885.9	1.28401	0.015275	4.06841	2.02447	up
mws0248	C9H12N2O6	Uridine	Nucleotides and derivatives	Nucleotides and derivatives	58-96-8	1	782407	1.02908e+06	1.05392e+06	7.12874e+06	7.97006e+06	7.74367e+06	1.31609	0.000492425	7.97182	2.99491	up
Lsjp211263	C11H16O3	(-)-Loliolide	Terpenoids	Monoterpenoids	-	2	265057	314054	352325	5.06373e+06	4.15437e+06	3.25173e+06	1.31367	0.0178107	13.3877	3.74284	up
pme1292	C8H8O4	Homogentisic acid	Phenolic acids	Phenolic acids	451-13-8	3	9	9	9	1.31304e+06	1.45656e+06	1.0586e+06	1.32252	0.008213	141785	17.1133	up
Hmhp001812	C11H15N5O4	2'-O-Methyladenosine	Nucleotides and derivatives	Nucleotides and derivatives	2140-79-6	1	481194	913616	657747	1.02475e+07	1.13911e+07	9.19029e+06	1.30952	0.00330364	15.0197	3.90879	up
pme2237	C6H14O6	Dulcitol	Others	Saccharides	608-66-2	3	139278	144419	151906	235836	321612	323962	1.26269	0.0342465	2.02343	1.0168	up
Lmmn003748	C20H24O6	Isolariciresinol	Lignans and Coumarins	Lignans	548-29-8	3	9	9	9	21714	16162.2	15270.9	1.32208	0.0127117	1968.41	10.9428	up
pmb0854	C26H48NO7P	LysoPC 18:3	Lipids	LPC	-	1	280187	365956	486671	1.02706e+06	1.02745e+06	1.06593e+06	1.26257	0.00614938	2.7546	1.46184	up
ML10172161	C3H4O4	Hydroxypyruvic acid	Organic acids	Organic acids	1113-60-6	3	310230	372195	373328	2.02579e+06	2.04185e+06	1.29302e+06	1.29718	0.027645	5.07756	2.34413	up
Zmhn001793	C15H18O9	6-O-Caffeoyl-D-glucose	Phenolic acids	Phenolic acids	-	1	6.47496e+06	8.26844e+06	8.44655e+06	1.82206e+07	2.03386e+07	1.9359e+07	1.29703	0.000192117	2.49756	1.32052	up
Lmdn004267	C20H22O6	Epipinoresinol*	Lignans and Coumarins	Lignans	24404-50-0	3	30034.4	40660.4	37008.4	256096	283512	247592	1.31628	0.00115951	7.30898	2.86967	up
MWS4354	C11H15N5O4	N6-methyladenosine	Nucleotides and derivatives	Nucleotides and derivatives	1867-73-8	3	1.06702e+06	1.41772e+06	935179	5.52183e+06	6.58275e+06	5.83111e+06	1.30664	0.00112799	5.24447	2.3908	up
mws5042	C11H14N2O3	L-Glycyl-L-phenylalanine	Amino acids and derivatives	Amino acids and derivatives	721-66-4	1	600565	442272	389170	1.51616e+06	1.92531e+06	1.62618e+06	1.29002	0.00307049	3.53885	1.82328	up
MWS201465	C14H18N2O5	Glu-Phe	Amino acids and derivatives	Amino acids and derivatives	20556-22-3	2	294242	278882	282887	2.07036e+06	5.98533e+06	2.87361e+06	1.28194	0.106582	12.7677	3.67443	up
pme2598	C8H8O4	3,4-Dihydroxybenzeneacetic acid	Phenolic acids	Phenolic acids	102-32-9	3	9	9	9	1.22042e+06	1.65145e+06	1.00656e+06	1.32235	0.0208491	143646	17.1322	up
Zbsp004940	C10H8O4	6-Hydroxy-7-methoxycoumarin	Lignans and Coumarins	Coumarins	-	1	199099	219042	164868	2.80344e+06	2.81202e+06	2.48892e+06	1.31976	0.00147052	13.901	3.79711	up
Lmhp011549	C28H56NO7P	LysoPC 20:1	Lipids	LPC	-	1	8395.94	18136.4	32610.3	158744	206791	69312.9	1.18259	0.0855895	7.35252	2.87824	up
pmb0500	C23H26N2O5	N-p-Coumaroyl-N'-feruloylputrescine	Alkaloids	Phenolamine	380302-96-5	3	9	9	9	528964	560848	361951	1.32232	0.0158587	53769	15.7145	up
mws2623	C18H34O2	11-Octadecanoic acid(Vaccenic acid)	Lipids	Free fatty acids	506-17-2	3	726826	1.00725e+06	1.36369e+06	3.03459e+06	3.8319e+06	3.87799e+06	1.26103	0.00255152	3.46846	1.79429	up
mws1505	C17H16O4	Phenethyl caffeate	Phenolic acids	Phenolic acids	104594-70-9	1	36581.3	44516.2	51917.7	3.14841e+06	5.12855e+06	2.87566e+06	1.31711	0.0353748	83.8447	6.38965	up
mws0147	C5H10O3	β-Hydroxyisovaleric acid	Organic acids	Organic acids	625-08-1	3	227746	227728	213503	855390	1.00729e+06	869282	1.31886	0.0046147	4.08379	2.02991	up
Zmbp006041	C16H12O6	6-methyl luteolin	Flavonoids	Flavones	-	3	9	9	9	235792	248056	188622	1.3225	0.00646928	24906.3	14.6042	up
pme0489	C7H8N2O	N-Methylnicotinamide	Alkaloids	Pyridine alkaloids	114-33-0	3	79819	146461	157295	482231	421395	351984	1.23461	0.00492548	3.27344	1.71081	up
Lmqp000329	C8H14N3O7P	5-Aminoimidazole ribonucleotide	Nucleotides and derivatives	Nucleotides and derivatives	25635-88-5	1	2.81449e+06	2.51912e+06	2.24591e+06	5.00832e+06	6.40602e+06	6.48775e+06	1.28389	0.0119349	2.3619	1.23995	up
Lmyn006221	C33H60O14	Gingerglycolipid C	Lipids	Glycerol ester	-	1	10294	11723.8	17362.7	96411.1	153400	106188	1.29887	0.0252371	9.04001	3.17632	up
pmd0136	C26H54NO7P	LysoPC 18:0(2n isomer)	Lipids	LPC	-	1	335808	484178	437378	7.83777e+06	8.78186e+06	7.72074e+06	1.31854	0.00163487	19.3583	4.27488	up
MWS20152	C22H26O8	Syringaresinol	Lignans and Coumarins	Lignans	21453-71-4	3	35236.8	34270.7	32836.9	120725	139394	106798	1.31328	0.0109445	3.58512	1.84202	up
Lmsn003628	C23H32O15	6'-O-Sinapoylsucrose	Phenolic acids	Phenolic acids	-	3	41310.2	58409.6	105455	211322	231174	165198	1.17937	0.00804948	2.96184	1.56649	up
pmb2981	C33H40O19	Vitexin-7-O-rutinoside	Flavonoids	Flavones	-	3	9	9	9	12331.8	19392.1	12302.1	1.32169	0.0248965	1630.59	10.6712	up
pmb2636	C20H32O4	8,15-Dihydroxy-5,9,11,13-eicosatetraenoic acid	Lipids	Free fatty acids	77667-08-4	3	9	9	9	93906.1	92393.1	105575	1.32246	0.00182778	10810.2	13.4001	up
Zaln004057	C16H16O8	4-caffeoylshikimic acid*	Phenolic acids	Phenolic acids	-	1	1.78059e+06	2.41894e+06	2.11401e+06	3.724e+06	4.99905e+06	4.68748e+06	1.25415	0.012846	2.12409	1.08685	up
MWS2673	C20H34O4	5,6-DiHETrE[(±)5,6-dihydroxy-8Z,11Z,14Z-eicosatrienoic acid]	Lipids	Free fatty acids	213382-49-1	2	30115.5	28865.7	26185.9	54112	56972.7	66973.9	1.29437	0.0104651	2.0907	1.06398	up
pmb0864	C19H40NO7P	LysoPE 14:0	Lipids	LPE	-	2	183052	231968	290052	493303	456967	471577	1.23674	0.010005	2.0166	1.01192	up
pme0075	C7H11NO5	N-Acetyl-L-glutamic acid	Amino acids and derivatives	Amino acids and derivatives	1188-37-0	3	75197.4	134037	73027.3	217629	236735	428436	1.17513	0.086591	3.12759	1.64505	up
pme3188	C9H13N2O9P	Uridine 5'-monophosphate	Nucleotides and derivatives	Nucleotides and derivatives	58-97-9	2	715691	1.02374e+06	941716	1.94598e+07	2.02037e+07	1.47023e+07	1.31656	0.00969898	20.2771	4.34178	up
mws0214	C6H14O6	D-Sorbitol	Others	Saccharides	50-70-4	3	167555	165114	186562	386632	375138	411686	1.31293	0.000216432	2.25998	1.17631	up
mws0242	C8H14O4	Suberic Acid	Organic acids	Organic acids	505-48-6	2	109307	106541	105840	373042	435447	363649	1.31799	0.00616781	3.64371	1.86541	up
pmb2787	C18H30O3	9-Oxo-10E,12Z-octadecadienoic acid	Lipids	Free fatty acids	54232-59-6	3	29034.9	42035.3	40452.3	1.47079e+06	1.76363e+06	1.20189e+06	1.31777	0.0123841	39.7795	5.31395	up
pmb2857	C11H19NO9	L-Glutamic acid-O-glycoside	Amino acids and derivatives	Amino acids and derivatives	-	3	318158	376251	411909	2.3373e+06	2.74309e+06	1.42473e+06	1.28648	0.0432547	5.87997	2.55581	up
Zmcn005156	C26H26O12	4,5-O-Dicaffeoylquinic Acid Methyl Ester	Phenolic acids	Phenolic acids	-	3	70934.4	118781	50820.2	278920	237275	331902	1.22622	0.00519504	3.52587	1.81798	up
pma1303	C24H46NO7P	LysoPC 16:2	Lipids	LPC	-	1	93786.8	122392	123235	411405	560455	585642	1.29913	0.0151685	4.58879	2.19811	up
Zmyn000247	C5H8O5	2-Hydroxyglutaric Acid	Organic acids	Organic acids	13095-48-2	3	399042	503207	425340	983758	1.22528e+06	1.05111e+06	1.2946	0.00531708	2.45569	1.29613	up
MWS3149	C8H8O3	3-Methoxybenzoic acid	Phenolic acids	Phenolic acids	586-38-9	3	9	9	9	54470.9	52714.1	43556.5	1.3225	0.00450538	5583.02	12.4468	up
Zmyn004732	C18H30O3	2R-hydroxy-9Z,12Z,15Z-octadecatrienoic acid	Lipids	Free fatty acids	-	1	198792	258394	313215	5.13924e+06	5.85764e+06	4.3612e+06	1.31543	0.00753041	19.9352	4.31724	up
mws0133	C6H6N2O	Nicotinamide	Others	Vitamin	98-92-0	3	566977	650909	726712	3.47449e+06	3.70749e+06	2.66405e+06	1.30778	0.0127146	5.06327	2.34007	up
pme0534	C6H12O7	Gluconic acid	Others	Saccharides	526-95-4	1	1.10349e+07	1.5337e+07	1.18477e+07	3.06732e+07	3.19112e+07	2.49344e+07	1.26728	0.00533969	2.28989	1.19528	up
mws0366	C18H30O2	γ-Linolenic Acid*	Lipids	Free fatty acids	506-26-3	1	3.14187e+06	4.25505e+06	4.6184e+06	2.59931e+07	2.88569e+07	2.315e+07	1.30947	0.00347338	6.49171	2.6986	up
Lhcp090205	C11H16O3	Loliolide	Terpenoids	Monoterpenoids	5989-02-6	2	222103	255656	378625	4.32789e+06	4.38398e+06	3.24773e+06	1.30955	0.00896141	13.9652	3.80377	up
Lmyn005812	C33H56O14	Gingerglycolipid A	Lipids	Glycerol ester	145937-22-0	1	315242	317898	499247	2.37522e+06	2.18531e+06	1.96559e+06	1.30071	0.000893094	5.76315	2.52686	up
Zmyn004676	C18H30O3	17-Hydroxylinolenic acid	Lipids	Free fatty acids	-	3	88890.1	90891	110251	522569	563347	469925	1.31575	0.00259634	5.36437	2.42341	up
Zmjp003163	C12H18O3	Jasmonic acid	Organic acids	Organic acids	77026-92-7	3	9	9	9	583342	687333	488029	1.32249	0.00950108	65137.2	15.9912	up
Lmbp001216	C7H15NO2S	L-Dihomomethionine	Amino acids and derivatives	Amino acids and derivatives	34022-36-1	3	183996	320305	350114	2.52537e+06	2.3937e+06	2.31042e+06	1.29953	1.73912e-05	8.46132	3.08088	up
Lmhn004756	C23H20O10	Cinnamoylferuloyltartaric acid	Phenolic acids	Phenolic acids	-	3	9	9	9	2.14146e+06	2.9765e+06	1.10489e+06	1.32142	0.0618547	230476	17.8143	up
Lmhp002001	C14H20N2O3	L-Valyl-L-Phenylalanine	Amino acids and derivatives	Amino acids and derivatives	3918-92-1	2	155096	149786	120330	401430	499434	310252	1.26669	0.0365269	2.84826	1.51008	up
ML10195036	C18H37NO2	3-Dehydrosphinganine	Lipids	Sphingolipids	16105-69-4	3	22388.6	20158.9	28607.6	73978	80333.5	64065.7	1.29232	0.00256884	3.06903	1.61778	up
Lmmn001643	C9H8O3	2-Hydroxycinnamic acid*	Phenolic acids	Phenolic acids	583-17-5	2	9	9	9	8.68552e+06	8.48613e+06	6.73347e+06	1.32255	0.00600207	885375	19.7559	up
pmp001245	C15H22NO4+	Feruloylcholine	Alkaloids	Phenolamine	85927-25-9	3	9	9	9	126242	170565	115506	1.32233	0.0147042	15270.9	13.8985	up
Hmgn002833	C20H20O7	4-Ketopinoresinol	Lignans and Coumarins	Lignans	-	3	5066.75	10335.6	8966.84	86339.5	80985	53358.6	1.28696	0.0214324	9.05583	3.17885	up
Zmyn005252	C17H34O3	3-Hydroxy-palmitic acid methyl ester	Lipids	Free fatty acids	51883-36-4	1	183288	311407	248321	1.9374e+06	2.08468e+06	1.71248e+06	1.30637	0.00189727	7.71795	2.94822	up
pmb0764	C6H9NOS	4-Methyl-5-thiazoleethanol	Others	Others	137-00-8	3	27862.2	79998.6	42643.2	366372	375969	391724	1.26983	0.000416808	7.53512	2.91363	up
Hmqp006023	C20H36O3	Ethyl 9-Hydroxy-10,12-octadecadienoic acid	Lipids	Free fatty acids	-	3	2982.01	3733.08	6149.16	16061.3	19450	18835.5	1.26592	0.000635847	4.22464	2.07883	up
Lmbn006152	C18H32O2	(9Z,11E)-Octadecadienoic acid	Lipids	Free fatty acids	2540-56-9	2	19345.6	28034.1	34017.1	91397.8	118435	93979.2	1.27435	0.00496085	3.73247	1.90013	up
mws1491	C18H32O2	Linoleic acid	Lipids	Free fatty acids	60-33-3	1	19345.6	28034.1	34017.1	91397.8	118435	93979.2	1.27435	0.00496085	3.73247	1.90013	up
MWS5235	C18H36O3	12-Hydroxyoctadecanoic acid	Lipids	Free fatty acids	106-14-9	3	42652.9	21176.1	22878.6	125627	54252.3	82405.4	1.13572	0.0940971	3.02493	1.5969	up
MWSHY0013	C15H10O4	3,4'-Dihydroxyflavone	Flavonoids	Flavones	14919-49-4	3	9	9	9	620426	703798	606957	1.32258	0.00220626	71525.3	16.1262	up
MWSmce466	C8H8O2	4-Hydroxyacetophenone	Phenolic acids	Phenolic acids	99-93-4	3	35245.8	28958.2	22187.8	492704	561380	450937	1.31627	0.00417568	17.4209	4.12275	up
MWS2099	C8H8O2	4-Methylbenzoic acid	Phenolic acids	Phenolic acids	99-94-5	2	9	9	9	1.21481e+06	1.42254e+06	910199	1.3224	0.0154633	131391	17.0035	up
Zasn010461	C17H34O2	Pentadecanoic acid,14-methyl-,methyl ester	Others	Others	5129-60-2	2	190226	181650	306257	382221	368963	667434	1.07974	0.111936	2.09195	1.06485	up
mws0612	C10H12O4	3,4-Dimethoxyphenyl acetic acid	Phenolic acids	Phenolic acids	93-40-3	3	5551.1	9346.97	8926.34	104336	34955.6	33290	1.21059	0.167996	7.2439	2.85677	up
mws0255	C4H5N3O	Cytosine	Nucleotides and derivatives	Nucleotides and derivatives	71-30-7	3	471273	539778	745423	9.63127e+06	9.85002e+06	6.91799e+06	1.31152	0.0124292	15.0297	3.90974	up
mws4174	C8H15NO6	N-Acetyl-D-mannosamine	Others	Saccharides	7772-94-3	3	104173	55443.4	145923	309998	191221	276742	1.10927	0.0266133	2.5462	1.34834	up
pme2996	C9H6O3	4-Hydroxycoumarin	Lignans and Coumarins	Coumarins	1076-38-6	3	9	9	9	106504	103808	77079.9	1.32238	0.00947523	10644.1	13.3778	up
mws0237	C9H16O4	Azelaic acid	Organic acids	Organic acids	123-99-9	1	30537.5	33147.7	28521	678504	789535	672725	1.32162	0.00305384	23.2171	4.53712	up
mws0232	C17H20N4O6	Riboflavin (Vitamin B2)	Others	Vitamin	83-88-5	1	9.87702e+06	1.24808e+07	1.24287e+07	2.73894e+07	3.71686e+07	3.68058e+07	1.28618	0.0151156	2.91388	1.54294	up
mws1035	C33H40O19	Kaempferol-3-O-robinoside-7-O-rhamnoside (Robinin)	Flavonoids	Flavonols	301-19-9	3	300918	477266	481732	747086	1.9782e+06	1.55699e+06	1.14967	0.104412	3.39887	1.76505	up
pme1184	C10H13N5O4	2'-Deoxyguanosine	Nucleotides and derivatives	Nucleotides and derivatives	961-07-9	3	99024.1	184703	212998	740462	841197	791642	1.2676	0.000181711	4.7779	2.25638	up
Lmhp007836	C21H38NO7P	LysoPE 16:3	Lipids	LPE	-	1	29705.5	40332.2	57309.6	253269	212304	265538	1.28845	0.00167996	5.74109	2.52132	up
Hmxp007703	C20H22O7	5,7,8,3',4'-Pentamethoxyflavanone	Flavonoids	Flavones	-	3	9	9	9	51843	81981.2	56613.5	1.32205	0.0210322	7053.25	12.7841	up
pmb0883	C23H48NO7P	LysoPE 18:0	Lipids	LPE	69747-55-3	3	572048	927978	768350	1.91766e+06	1.96269e+06	1.76283e+06	1.26296	0.00184847	2.48777	1.31485	up
pmb0998	C10H14N5O8P	Guanosine 5'-monophosphate	Nucleotides and derivatives	Nucleotides and derivatives	85-32-5	2	280805	456032	388745	3.31907e+06	2.99472e+06	3.56842e+06	1.30953	0.00159519	8.77964	3.13416	up
Lmhp010162	C22H46NO7P	LysoPE 17:0	Lipids	LPE	-	2	182018	310578	365335	547868	676432	519524	1.13058	0.0157395	2.03259	1.02332	up
Hmyn006303	C27H47O12P	LysoPI 18:3	Lipids	Glycerol ester	-	3	32907.5	32238	41353.9	908718	1.18661e+06	996309	1.31964	0.00667227	29.0297	4.85946	up
MWS2417	C8H8O4	3-Hydroxymandelate	Organic acids	Organic acids	17119-15-2	3	9	9	9	183911	243117	147497	1.32221	0.020521	21278.7	14.3771	up
Zmyn004943	C17H28O2	Norlinolenic acid	Lipids	Free fatty acids	-	3	9	9	9	153676	126402	121597	1.32245	0.00552049	14876.9	13.8608	up
Lmbn002739	C9H8O3	3-Hydroxycinnamic Acid*	Phenolic acids	Phenolic acids	14755-02-3	2	197005	315380	193674	9.99437e+06	1.03847e+07	9.21344e+06	1.31785	0.0011201	41.9122	5.3893	up
Lmbn002648	C9H8O3	α-Hydroxycinnamic Acid*	Phenolic acids	Phenolic acids	5801-57-0	2	197005	315380	193674	9.99437e+06	1.03847e+07	9.21344e+06	1.31785	0.0011201	41.9122	5.3893	up
pme3083	C8H7NO3	2-(Formylamino)benzoic acid	Phenolic acids	Phenolic acids	3342-77-6	3	82806.7	62763.3	50989.7	1.7614e+06	1.8155e+06	1.66579e+06	1.31813	0.000416184	26.6722	4.73727	up
MWS80007	C18H32O4	13-Hydroperoxy-9Z,11E-octadecadienoic acid	Lipids	Free fatty acids	23017-93-8	3	8505.12	16036.4	17667.9	38892.7	47088.3	46593.3	1.22686	0.00149722	3.14087	1.65116	up
Lmbn005287	C18H32O4	7S,8S-DiHODE; (9Z,12Z)-(7S,8S)-Dihydroxyoctadeca-9,12-dienoic acid	Lipids	Free fatty acids	143288-65-7	3	8505.12	16036.4	17667.9	38892.7	47088.3	46593.3	1.22686	0.00149722	3.14087	1.65116	up
pme3732	C9H13N3O5	Cytidine	Nucleotides and derivatives	Nucleotides and derivatives	65-46-3	2	483135	784987	951473	1.22577e+07	1.97875e+07	1.58026e+07	1.30602	0.0195051	21.557	4.43009	up
Hmcp001509	C33H40O21	Isorhamnetin-3-O-(2''-O-xylosyl)glucoside-7-O-glucoside	Flavonoids	Flavonols	-	3	22394.5	38306.7	28551.4	119934	656038	325402	1.20847	0.163204	12.34	3.62527	up
Hmcp001628	C29H34O18	Limocitrin-3,7-di-O-glucoside*	Flavonoids	Flavonols	-	3	26784.4	48728.8	42555.4	71203.7	67703.3	123405	1.0959	0.10312	2.22169	1.15166	up
Hmcp001579	C29H34O18	Limocitrin-3-O-sophoroside*	Flavonoids	Flavonols	-	3	26784.4	48728.8	42555.4	71203.7	67703.3	123405	1.0959	0.10312	2.22169	1.15166	up
pmc0682	C8H8N2	4-Aminoindole	Alkaloids	Plumerane	5192-23-4	3	575181	623123	435924	1.54876e+06	1.69134e+06	1.32735e+06	1.2848	0.00365934	2.79486	1.48278	up
Lhqp101805	C15H16O8	Skimmin (7-Hydroxycoumarin-7-O-glucoside)	Lignans and Coumarins	Coumarins	93-39-0	1	1.11766e+06	1.49667e+06	868206	3.79141e+06	5.14452e+06	4.5265e+06	1.2798	0.00553913	3.8657	1.95073	up
pme0274	C6H13NO2	6-Aminocaproic acid	Organic acids	Organic acids	60-32-2	2	9	9	9	885897	919917	868639	1.32259	0.000285414	99053.8	16.5959	up
MWS4301	C8H8O3	3-hydroxyphenylacetic acid	Phenolic acids	Phenolic acids	621-37-4	3	10959.3	9383.28	6569.28	72562.7	73964.1	54898.3	1.30357	0.00867713	7.48462	2.90393	up
mws0289	C23H46NO7P	LysoPE 18:1	Lipids	LPE	89576-29-4	3	1.41899e+06	1.59874e+06	2.0261e+06	4.74057e+06	4.65431e+06	5.42937e+06	1.29228	0.000668803	2.93909	1.55537	up
MWS20633g	C9H12NO6P	O-phosphate-L-tyrosine	Amino acids and derivatives	Amino acids and derivatives	21820-51-9	2	9	9	9	5.33132e+06	3.59715e+06	3.169e+06	1.32225	0.0258381	448054	18.7733	up
mws0874	C10H14N5O7P	3'-Adenylic Acid	Nucleotides and derivatives	Nucleotides and derivatives	84-21-9	2	184555	391389	254468	1.25119e+06	1.29065e+06	1.02252e+06	1.265	0.00136656	4.29228	2.10175	up
HX1361	C10H8O3	7-Methoxycoumarin	Lignans and Coumarins	Coumarins	531-59-9	1	939191	1.66797e+06	1.29821e+06	1.06418e+07	1.45222e+07	1.37623e+07	1.3046	0.00857458	9.96738	3.31721	up
mws0263	C5H7NO3	5-Oxo-L-Proline	Amino acids and derivatives	Amino acids and derivatives	98-79-3	3	38575.1	31888.6	45855.9	102569	98270	96118.1	1.28977	0.00114969	2.55294	1.35216	up
pmb2855	C11H20N2O8	L-Glutamine-O-glycoside	Amino acids and derivatives	Amino acids and derivatives	-	3	356761	406035	529688	1.73781e+07	1.74818e+07	9.9959e+06	1.31291	0.0278678	34.7052	5.11708	up
Lmhp112042	C21H38O4	1-Linoleoylglycerol*	Lipids	Glycerol ester	2277-28-3	1	24596.7	20060.8	26548.6	44633.9	54280.5	58538.2	1.26818	0.00942664	2.21122	1.14485	up
Lmlp004754	C14H17NO7	Ehretioside B	Alkaloids	Phenolamine	156368-84-2	3	32185.2	47463.7	68244.4	222133	310329	274085	1.27451	0.00643119	5.45358	2.4472	up
Lmrj002244	C10H14N2O2	Cyclo(Pro-Pro)	Amino acids and derivatives	Amino acids and derivatives	6708-06-1	3	9	9	9	106340	113947	112276	1.32256	0.00043332	12317.2	13.5884	up
mws0014	C10H10O4	Ferulic acid*	Phenolic acids	Phenolic acids	537-98-4	1	387926	625272	302503	2.45421e+07	2.98635e+07	2.47573e+07	1.31543	0.00436314	60.1679	5.91092	up
pme0422	C10H10O4	Isoferulic Acid*	Phenolic acids	Phenolic acids	25522-33-2	1	387926	625272	302503	2.45421e+07	2.98635e+07	2.47573e+07	1.31543	0.00436314	60.1679	5.91092	up
MWS4471	C6H10N2O4	N-Alpha-Acetyl-L-Asparagine	Amino acids and derivatives	Amino acids and derivatives	4033-40-3	3	31593.7	64963.6	40705.6	103296	136102	140698	1.20958	0.00679462	2.76911	1.46942	up
Zmlp003063	C33H40O19	Luteolin-7-O-(2''-O-rhamnosyl)rutinoside	Flavonoids	Flavones	-	3	394857	543942	404391	945476	1.89855e+06	1.70696e+06	1.2263	0.0631343	3.38819	1.76051	up
Lmhp008924	C27H50NO7P	LysoPC 19:3	Lipids	LPC	-	3	9	9	9	69172.7	89703.7	63713.9	1.32237	0.0111833	8244.09	13.0091	up
mws1422	C15H14O5	Epiafzelechin	Flavonoids	Flavanols	24808-04-6	3	543652	566809	630313	1.98844e+06	2.09092e+06	1.97646e+06	1.31861	1.39771e-05	3.47881	1.79859	up
mws1174	C17H14O6	3-O-Acetylpinobanksin	Flavonoids	Flavanonols	52117-69-8	3	9	9	9	19481.1	26416.7	47391.7	1.31947	0.0657365	3455.17	11.7545	up
pme0040	C5H5N5	Adenine	Nucleotides and derivatives	Nucleotides and derivatives	73-24-5	1	971948	967278	858933	1.05523e+07	1.1355e+07	9.964e+06	1.32157	0.00159939	11.3901	3.50971	up
pmb0856	C23H46NO7P	LysoPE 18:1(2n isomer)	Lipids	LPE	-	3	1.21221e+06	1.39361e+06	2.22982e+06	9.50902e+06	1.0859e+07	1.02926e+07	1.29602	9.35448e-05	6.34056	2.66461	up
Lmyn007622	C18H36O5	9,10,18-Trihydroxystearic acid	Lipids	Free fatty acids	496-86-6	3	9	9	9	18613	19227.1	21364.2	1.32243	0.00178188	2192.75	11.0985	up
Hmtn001288	C9H10O4	Methyl 2,4-dihydroxyphenylacetate	Phenolic acids	Phenolic acids	67828-42-6	1	131937	167370	256517	1.31742e+06	1.23667e+06	1.46683e+06	1.29587	0.000528533	7.23418	2.85483	up
ML10180524	C9H13N3O5	Cytarabine	Nucleotides and derivatives	Nucleotides and derivatives	147-94-4	1	322534	576556	394726	1.61063e+07	1.85103e+07	1.26019e+07	1.31464	0.0122013	36.4956	5.18965	up
pmb0197	C11H15N5O5	N7-Methylguanosine	Nucleotides and derivatives	Nucleotides and derivatives	20244-86-4	3	111470	104243	90868.4	241769	425660	332466	1.26749	0.0472977	3.26144	1.70551	up
Lmxp000939	C5H5N5	Zarzissine	Alkaloids	Alkaloids	160568-14-9	1	1.11589e+06	1.05704e+06	626642	8.03244e+06	1.25581e+07	6.67328e+06	1.29029	0.0435097	9.73855	3.28371	up
pmb0296	C21H40O4	1-Oleoyl-Sn-Glycerol	Lipids	Glycerol ester	129784-87-8	3	38125.5	56019.7	75595.2	141705	162632	153251	1.22956	0.00381138	2.69581	1.43072	up
Lmhp010514	C25H48NO7P	LysoPE 20:2(2n isomer)	Lipids	LPE	-	3	16868.4	11291	12340.6	23562.2	50488.9	27867.3	1.14048	0.128565	2.5165	1.33142	up
Smhn002274	C19H32O7	Blumenol C glucoside; Byzantionoside B	Terpenoids	Terpene	135820-80-3	3	239835	207401	308312	898271	1.05633e+06	452534	1.17938	0.0892976	3.18595	1.67172	up
Hahn002315	C28H36O13	syringaresinol-4-O-β-D-glucopyranoside	Others	Others	-	2	198082	251450	285409	952423	1.0679e+06	880396	1.3027	0.0016492	3.94687	1.98071	up
pmd0155	C21H43O7P	LysoPA 18:0	Lipids	Glycerol ester	22002-86-4	3	9	9	9	389805	1.09469e+06	1.04339e+06	1.3202	0.0654685	93625.5	16.5146	up
pmb0739	C32H34O15	Tricin-4'-O-(syringyl alcohol)ether-7-O-glucoside	Flavonoids	Flavones	-	3	9	9	9	41668.5	24174.4	20762.7	1.32087	0.0468349	3207.61	11.6473	up
pmb3075	C16H16O7	3-O-p-Coumaroylshikimic acid	Phenolic acids	Phenolic acids	-	3	19233.8	20706	22893.5	39181.1	72753.2	29006.3	1.06182	0.18693	2.24308	1.16548	up
T1 VS T5
Index	Formula	Compounds	Class I	Class II	CAS	Level	A-1	A-2	A-3	E-1	E-2	E-3	VIP	P-value	Fold_Change	Log2FC	Type
mws1051	C15H23N6O5S+	S-Adenosylmethionine	Amino acids and derivatives	Amino acids and derivatives	485-80-3	3	5.72967e+06	4.31365e+06	5.74369e+06	1.0107e+06	988876	505485	1.29885	0.00625041	0.158679	-2.65582	down
MWSmce461	C4H7NO2	L-Azetidine-2-carboxylic acid	Alkaloids	Alkaloids	2133-34-8	3	429060	332081	534061	169325	175067	165057	1.28537	0.0458624	0.393336	-1.34617	down
mws4052	C4H7NO2	1-Aminocyclopropane-1-carboxylic acid	Organic acids	Organic acids	22059-21-8	3	130395	113523	182401	48916.1	65496.1	45010.3	1.25944	0.0406714	0.373951	-1.41908	down
pme1474	C11H15N5O3S	5'-Deoxy-5'-(methylthio)adenosine	Nucleotides and derivatives	Nucleotides and derivatives	2457-80-9	1	4.9863e+07	4.44297e+07	3.60749e+07	9.8925e+06	9.71641e+06	4.95218e+06	1.28927	0.00611768	0.188399	-2.40814	down
MWS0811	C6H11NO2	L-Pipecolic Acid	Organic acids	Organic acids	3105-95-1	1	6.74827e+06	8.41768e+06	1.90135e+07	4.09027e+06	3.60904e+06	3.79704e+06	1.13192	0.18767	0.336352	-1.57195	down
Lmlp003024	C20H30O7N4	N'-p-Coumaroylagmatine-glucoside	Alkaloids	Phenolamine	-	2	3.18305e+06	4.01917e+06	3.19557e+06	1.18628e+06	1.07267e+06	731349	1.29797	0.00448096	0.28759	-1.79791	down
Lmtp004126	C24H22O16	Myricetin-3-O-(6''-malony)glucoside	Flavonoids	Flavonols	-	3	1.0129e+06	1.20401e+06	1.09089e+06	644093	509061	369551	1.23795	0.00506032	0.460338	-1.11923	down
mws0224	C5H11NO2S	DL-Methionine	Amino acids and derivatives	Amino acids and derivatives	59-51-8	3	1955520	1.49292e+06	1.57015e+06	888730	906688	590813	1.23322	0.00974872	0.475478	-1.07255	down
pmn001669	C12H14O5	Methyl sinapate	Phenolic acids	Phenolic acids	20733-94-2	3	33354.1	37429.6	31348.1	12132.7	10165.2	7038.71	1.29749	0.000565314	0.287243	-1.79966	down
mws0219	C4H7NO4	L-Aspartic Acid	Amino acids and derivatives	Amino acids and derivatives	56-84-8	3	1.58151e+06	1.19645e+06	1.81042e+06	610299	822211	494227	1.23043	0.0213168	0.419916	-1.25183	down
pme0124	C7H12N2O3	L-Glycyl-L-proline	Amino acids and derivatives	Amino acids and derivatives	704-15-4	3	634001	422337	650516	173778	189988	307085	1.21031	0.0237458	0.393034	-1.34727	down
pmb0530	C21H27N7O14P2	Nicotinic acid adenine dinucleotide	Nucleotides and derivatives	Nucleotides and derivatives	53-84-9	1	6.96068e+06	8.6768e+06	5.79849e+06	4.06581e+06	3.12398e+06	3.30748e+06	1.24507	0.0372905	0.489704	-1.03002	down
Lmqn000432	C9H19O11P	1-(sn-Glycero-3-phospho)-1D-myo-inositol	Others	Saccharides	-	1	9.51418e+07	7.09267e+07	8.66921e+07	3.61855e+07	4.13713e+07	3.35656e+07	1.29873	0.014806	0.439635	-1.18562	down
pme2735	C15H22N6O5S	S-(5'-Adenosyl)-L-methionine	Amino acids and derivatives	Amino acids and derivatives	29908-03-0	3	6.56905e+06	5.59671e+06	6.45988e+06	1.09158e+06	1.13215e+06	477905	1.29089	0.000296185	0.145049	-2.78539	down
MWSmce331	C4H7NO2	Azetidine-2-carboxylic acid	Alkaloids	Alkaloids	2517-04-6	3	439151	331605	563379	156451	184470	169276	1.27077	0.0527246	0.382418	-1.38678	down
pme3311	C6H14O12P2	D-Fructose-1,6-biphosphate	Others	Saccharides	488-69-7	3	573244	611608	669998	232867	194413	174605	1.32404	0.000649017	0.324492	-1.62374	down
Wmzn000227	C6H10O4	2,2-Dimethylsuccinic acid	Organic acids	Organic acids	597-43-3	2	447188	519956	642308	155823	236272	172687	1.28171	0.0144748	0.350915	-1.51081	down
pmb2922	C15H24N2O17P2	Uridine 5'-diphospho-D-glucose	Nucleotides and derivatives	Nucleotides and derivatives	133-89-1	1	1.04857e+07	9.88204e+06	9.77311e+06	1.54931e+06	1.38033e+06	631389	1.30056	2.51341e-05	0.118146	-3.08135	down
pme0014	C5H9NO4	L-Glutamic acid	Amino acids and derivatives	Amino acids and derivatives	56-86-0	3	9.37564e+06	6.76857e+06	1.24474e+07	1.2635e+06	1.25614e+06	1.11737e+06	1.32174	0.0366941	0.127205	-2.97477	down
Lmqn000780	C17H27N3O17P2	Uridine 5'-diphospho-N-acetylglucosamine	Nucleotides and derivatives	Nucleotides and derivatives	528-04-1	2	672062	692811	751170	149560	116494	51557.1	1.27749	0.000111823	0.150096	-2.73604	down
Zmzn000113	C5H9NO4	L-threo-3-Methylaspartate	Amino acids and derivatives	Amino acids and derivatives	6061-13-8	3	919280	531283	1.11573e+06	178012	169872	141298	1.29026	0.0557896	0.190618	-2.39124	down
MWS1882	C4H7NO4	Iminodiacetic acid	Organic acids	Organic acids	142-73-4	3	189289	109087	205730	81110.2	77439.7	66249	1.18346	0.0861474	0.445936	-1.16509	down
Zmfn000481	C14H22N2O16P2	Uridine-5'-Diphosphate-D-Xylose	Nucleotides and derivatives	Nucleotides and derivatives	3616-06-6	3	1.6379e+06	1.41348e+06	1.45611e+06	248826	250524	95194.6	1.28354	0.000180019	0.131901	-2.92247	down
mws0704	C2H8NO4P	O-Phosphorylethanolamine	Alkaloids	Alkaloids	1071-23-4	3	559702	478514	972556	127092	129906	148816	1.29166	0.072629	0.20182	-2.30886	down
mws1038	C11H22N2O4S	Pantetheine	Alkaloids	Alkaloids	496-65-1	3	162411	170263	160947	51989	49043.7	44135.9	1.33713	9.76505e-06	0.29409	-1.76567	down
mws0582	C11H19N3O6S	S-(Methyl)glutathione	Amino acids and derivatives	Amino acids and derivatives	2922-56-7	3	484898	388485	582766	201450	225581	180971	1.28319	0.0317876	0.417541	-1.26001	down
pme2433	C4H11NO2	Diethanolamine	Alkaloids	Alkaloids	111-42-2	3	48687.3	38634.6	64227.5	19239.9	21160.7	8888.06	1.18677	0.0269866	0.325232	-1.62046	down
pme2459	C21H20O11	Luteolin-7-O-glucoside (Cynaroside)	Flavonoids	Flavones	5373-11-5	1	2.1114e+07	1.67902e+07	1.58247e+07	4.95755e+06	7.30764e+06	1.02852e+07	1.19393	0.00981423	0.419707	-1.25255	down
Zmjn004133	C18H32O4	9S-Hydroperoxy-10E,12Z-octadecadienoic acid	Lipids	Free fatty acids	5502-91-0	3	64761.8	92115.2	89928.9	956450	1.05542e+06	1.08599e+06	1.33531	0.00107571	12.5518	3.64982	up
Lmhp010190	C26H52NO7P	LysoPC 18:1(2n isomer)	Lipids	LPC	-	1	296396	292615	361342	1.12761e+06	1.03009e+06	1.01037e+06	1.32984	0.000222564	3.33357	1.73707	up
MWSslk183	C15H10O4	7,8-Dihydroxy-4-phenylcoumarin	Lignans and Coumarins	Coumarins	842-01-3	3	9	9	9	731253	682741	829585	1.34137	0.00331959	83095.5	16.3425	up
pmp001273	C26H50NO7P	LysoPC 18:2	Lipids	LPC	-	1	1.49552e+06	2.20713e+06	2.38962e+06	5.91058e+06	6.71846e+06	7.35064e+06	1.29693	0.00146756	3.27951	1.71348	up
pme2122	C5H9N3	Histamine	Alkaloids	Alkaloids	51-45-6	3	589020	604183	761449	4.87834e+06	4.95537e+06	6.25756e+06	1.33341	0.0081453	8.2323	3.0413	up
Hmbn002692	C22H30O14	6'-O-Feruloyl-D-sucrose	Phenolic acids	Phenolic acids	118230-77-6	3	48471	198339	190872	829389	744808	751895	1.19604	0.0012294	5.31457	2.40995	up
Lmbn005443	C18H30O3	13-KODE; (9Z,11E)-13-Oxooctadeca-9,11-dienoic acid	Lipids	Free fatty acids	54739-30-9	1	11082.8	21417.2	24085.5	993940	1.26707e+06	1.2019e+06	1.33127	0.00513724	61.1979	5.93541	up
Lmbn001981	C7H6O3	2,5-Dihydroxybenzaldehyde	Phenolic acids	Phenolic acids	1194-98-5	1	625399	812760	631068	4.95973e+06	5.72806e+06	6.69388e+06	1.33332	0.00874309	8.40008	3.0704	up
mws0749	C7H6O3	4-Hydroxybenzoic acid	Phenolic acids	Phenolic acids	99-96-7	2	908526	1.15211e+06	929427	6.35558e+06	7.33925e+06	8.57457e+06	1.33332	0.00904929	7.44779	2.89681	up
pme1975	C3H4O4	Malonic acid	Organic acids	Organic acids	141-82-2	3	948406	1.03237e+06	976808	4.36916e+06	4.14978e+06	5.61372e+06	1.33166	0.0144384	4.77845	2.25654	up
pmb0855	C24H50NO7P	LysoPC 16:0	Lipids	LPC	17364-16-8	1	829785	1.11494e+06	1.35717e+06	3.51864e+06	3.6051e+06	3.73807e+06	1.30382	0.00110936	3.28957	1.7179	up
mws0126	C26H54NO7P	LysoPC 18:0	Lipids	LPC	19420-57-6	1	6.23227e+06	7.41329e+06	9.1905e+06	3.69659e+07	3.71814e+07	3.70726e+07	1.32747	0.000804941	4.87036	2.28403	up
mws0983	C20H39NO2	N-Oleoylethanolamine	Alkaloids	Alkaloids	111-58-0	1	8426.94	10716	11339.2	57574.1	57143.2	71860.1	1.33008	0.0070146	6.12089	2.61374	up
mws5045	C12H24O3	12-Hydroxydodecanoic acid	Lipids	Free fatty acids	505-95-3	3	5925.8	9639.86	5436.19	17058.4	19776.9	15414.3	1.24211	0.00481069	2.48786	1.3149	up
Wmqn000812	C10H8O4	Scopoletin (7-Hydroxy-6-methoxycoumarin)	Lignans and Coumarins	Coumarins	92-61-5	1	1.27701e+06	1.99742e+06	1.33428e+06	4.8988e+07	4.86602e+07	5.73804e+07	1.33673	0.00306168	33.6382	5.07203	up
mws1639	C11H10O5	Isofraxidin	Lignans and Coumarins	Coumarins	486-21-5	2	177390	277874	166285	4.40263e+06	3.59719e+06	5.53484e+06	1.33039	0.0163178	21.7757	4.44465	up
Hmqn003054	C18H34O5	9,10,11-Trihydroxy-12-octadecenoic acid	Lipids	Free fatty acids	61911-67-9	1	73709.6	86533.1	115305	1.33797e+06	1.47956e+06	1.63001e+06	1.33412	0.00311434	16.1408	4.01264	up
mws1417	C9H7NO2	Indole-3-carboxylic acid*	Alkaloids	Plumerane	771-50-6	3	20372.3	28463.9	23208.3	908723	1.19347e+06	1.45748e+06	1.33683	0.0180562	49.4094	5.62671	up
pmd0143	C28H58NO7P	LysoPC 20:0	Lipids	LPC	108341-80-6	3	6029.84	6463.48	8015.53	35403.3	41063.1	38055.3	1.33277	0.000969763	5.58401	2.4813	up
MWSmce183	C8H8O3	D-Mandelic acid	Organic acids	Organic acids	611-71-2	3	9	9	9	33108.5	30059.6	35986.5	1.34132	0.00267121	3672.39	11.8425	up
Wafn011571	C18H32O3	alpha-Hydroxylinoleic acid	Lipids	Free fatty acids	57818-44-7	1	259789	273878	311172	1.77309e+06	1.96246e+06	2.17477e+06	1.33693	0.00414434	6.99579	2.80649	up
MWStz057	C28H42N4O6	Kukoamine A	Alkaloids	Phenolamine	75288-96-9	3	15517.2	16382.1	17314.5	51685	61492.3	54896.3	1.33496	0.00423192	3.41517	1.77196	up
pme2776	C10H12N4O4	2'-Deoxyinosine	Nucleotides and derivatives	Nucleotides and derivatives	890-38-0	3	75310.8	84392.9	86959.3	502147	461604	390914	1.33392	0.00712054	5.49197	2.45732	up
Lmhp010515	C25H52NO7P	LysoPC 17:0(2n isomer)	Lipids	LPC	-	1	1.2452e+06	1.22106e+06	1.55052e+06	8.21353e+06	9.54559e+06	7.55625e+06	1.33255	0.00547117	6.3024	2.6559	up
Lmhp009129	C23H48NO7P	LysoPC 15:0(2n isomer)	Lipids	LPC	-	1	498696	953923	678764	1.56254e+07	1.85181e+07	1.71439e+07	1.33179	0.0021073	24.063	4.58874	up
pmf0289	C15H21N5O4	Riboprine	Nucleotides and derivatives	Nucleotides and derivatives	7724-76-7	3	41210.9	67658.4	32479.5	194152	200187	245319	1.28843	0.0018918	4.52539	2.17804	up
pmp001244	C14H20NO4+	Caffeoylcholine	Alkaloids	Phenolamine	87189-10-4	3	15228.7	43800.3	57671.6	9.31181e+06	5.46398e+06	5.55157e+06	1.32183	0.0336505	174.184	7.44447	up
mws0463	C16H14O6	Hesperetin	Flavonoids	Flavanones	520-33-2	3	4423.97	7355.35	9	77811.4	108954	108711	1.01854	0.00942774	25.0651	4.64761	up
MWSmce340	C12H14N2O	L-Praziquanamine	Alkaloids	Isoquinoline alkaloids	99746-73-3	2	1.19004e+06	1.04857e+06	1.08751e+06	2.89254e+06	3.06962e+06	2.84296e+06	1.33608	9.42912e-05	2.64727	1.40451	up
pme3967	C12H17N5O5	2-(Dimethylamino)guanosine	Nucleotides and derivatives	Nucleotides and derivatives	2140-67-2	1	519617	861258	838722	5.92896e+06	6.55778e+06	7.41665e+06	1.32447	0.00344428	8.96712	3.16464	up
Lmhp011388	C21H36O4	2-α-Linolenoyl-glycerol*	Lipids	Glycerol ester	55268-58-1	1	2.96284e+06	3.03686e+06	4.90541e+06	7.94102e+06	7.61949e+06	8.70842e+06	1.23981	0.00853057	2.22546	1.1541	up
pmb2221	C18H39NO3	4-Hydroxysphinganine	Lipids	Sphingolipids	554-62-1	1	1.29069e+06	1.50189e+06	1.70598e+06	4.14018e+06	4.09391e+06	5.39218e+06	1.31039	0.0137119	3.02903	1.59886	up
mws1715	C10H13N5O3	Cordycepin (3'-Deoxyadenosine)	Nucleotides and derivatives	Nucleotides and derivatives	73-03-0	1	488393	616407	605118	3.94269e+06	4.1115e+06	3.06959e+06	1.33018	0.00953995	6.50545	2.70165	up
Lmtn002233	C15H20O8	Androsin	Phenolic acids	Phenolic acids	531-28-2	2	400445	470306	492244	2.18213e+06	1.45965e+06	1.93322e+06	1.3164	0.0205533	4.09025	2.03219	up
MWS1900	C11H20O4	Undecanedioic acid	Lipids	Free fatty acids	1852-04-6	1	77209.7	88877.5	116536	278002	278150	294425	1.30916	0.000920675	3.00958	1.58956	up
Hmcp003783	C13H10N2O	1-Acetyl-β-carboline	Alkaloids	Plumerane	-	3	9	9	9	321012	347021	408016	1.34136	0.00512797	39853.7	15.2824	up
pme1201	C15H14O5	Phloretin	Flavonoids	Chalcones	60-82-2	3	37403.9	37638.1	29863.4	109948	127814	121608	1.32905	0.000840439	3.42565	1.77638	up
pmb0374	C5H5N5	2-Aminopurine	Nucleotides and derivatives	Nucleotides and derivatives	452-06-2	1	1.26851e+07	1.29508e+07	1.2803e+07	3.87794e+07	4.08909e+07	4.19689e+07	1.34047	0.00106519	3.16448	1.66197	up
pmf0348	C10H20O3	2,6-Dimethyl-7-octene-2,3,6-triol	Others	Saccharides	73815-21-1	3	367668	429348	503683	1.04413e+07	9.27817e+06	1.27648e+07	1.33688	0.00950227	24.9745	4.64238	up
pmb1562	C21H34O4	1-Stearidonoyl-Glycerol	Lipids	Glycerol ester	-	1	130529	148628	206693	1.12872e+06	1.11039e+06	1.32929e+06	1.32642	0.00225845	7.34466	2.8767	up
Lmhp007598	C27H52NO7P	LysoPC 19:2(2n isomer)	Lipids	LPC	-	1	146166	249686	271155	3.13004e+06	3.81237e+06	3.83086e+06	1.32704	0.00382089	16.1516	4.01361	up
pmn001689	C18H32O4	9-Hydroxy-12-oxo-15(Z)-octadecenoic acid	Lipids	Free fatty acids	-	1	94562.6	96502.7	122124	3.80267e+06	4.04315e+06	4.42338e+06	1.33954	0.00200635	39.1751	5.29186	up
mws0102	C9H7NO2	Indole-5-carboxylic acid*	Alkaloids	Plumerane	1670-81-1	3	11136.9	20143.9	16958.8	763938	1.04422e+06	1.09011e+06	1.33465	0.0112781	60.0806	5.90883	up
mws0066	C16H12O7	Isorhamnetin; 3'-Methoxy-3,4',5,7-Tetrahydroxyflavone	Flavonoids	Flavonols	480-19-3	1	382963	277255	329947	1.0335e+06	1.61106e+06	1.60308e+06	1.30515	0.0271249	4.28983	2.10092	up
pmb2319	C23H48NO7P	LysoPC 15:0	Lipids	LPC	108273-89-8	1	392006	794677	545191	1.40791e+07	1.5289e+07	1.42529e+07	1.33082	0.000268828	25.1871	4.65462	up
Lmmn003323	C16H32O3	2-Hydroxyhexadecanoic acid	Organic acids	Organic acids	764-67-0	1	834267	1.3356e+06	1.17549e+06	9.62517e+06	1.06263e+07	1.22579e+07	1.32898	0.00485922	9.71777	3.28062	up
mws4176	C12H16N2O3	L-Alanyl-L-Phenylalanine	Amino acids and derivatives	Amino acids and derivatives	3061-90-3	2	229343	217297	214395	1.06952e+06	974211	1.32599e+06	1.33305	0.0131383	5.09764	2.34983	up
NK10256198	C15H10O6	3,5,7,2'-Tetrahydroxyflavone; Datiscetin	Flavonoids	Flavones	480-15-9	3	756590	392344	593764	1.34574e+06	2.40588e+06	2.49983e+06	1.23178	0.0466597	3.58723	1.84287	up
mws0715	C13H16N2O4	Phenylacetyl-L-glutamine	Amino acids and derivatives	Amino acids and derivatives	28047-15-6	3	350323	415378	387087	899477	938886	1.28727e+06	1.3023	0.0309127	2.71137	1.43902	up
pmb2620	C11H12O4	3,4-Dimethoxycinnamic acid	Phenolic acids	Phenolic acids	2316-26-9	2	9	9	9	646345	371790	631945	1.34065	0.0253153	61114.1	15.8992	up
mws4085	C11H12O5	Sinapic acid	Phenolic acids	Phenolic acids	530-59-6	3	35891.8	58305	45373	480567	438974	468525	1.33118	7.75293e-05	9.94532	3.31402	up
pmd0130	C22H46NO7P	LysoPC 14:0	Lipids	LPC	20559-16-4	1	130627	264655	194776	4.45943e+06	5.65407e+06	5.38325e+06	1.33003	0.00485772	26.2631	4.71497	up
pmb0863	C24H46NO7P	LysoPC 16:2(2n isomer)	Lipids	LPC	-	1	240764	262659	317989	1.09567e+06	1.0832e+06	1.45675e+06	1.32208	0.0141797	4.42606	2.14602	up
Lmyn007883	C16H32O4	9,16-Dihydroxypalmitic acid	Lipids	Free fatty acids	38076-49-2	3	1.00643e+06	732026	316663	2.84063e+06	4.28743e+06	4.18946e+06	1.24331	0.0118712	5.507	2.46127	up
Lmhp008833	C24H48NO7P	LysoPC 16:1(2n isomer)	Lipids	LPC	-	1	631473	950525	841024	3.62577e+06	1.28599e+07	3.82697e+06	1.22776	0.189187	8.38318	3.0675	up
mws0520	C11H13NO4	N-Acetyl-L-tyrosine	Amino acids and derivatives	Amino acids and derivatives	537-55-3	3	199544	370159	206840	1.24511e+06	1.20033e+06	1.29021e+06	1.30198	0.00072689	4.81061	2.26622	up
pme3961	C10H13N5O3	2'-Deoxyadenosine	Nucleotides and derivatives	Nucleotides and derivatives	958-09-8	1	770846	1.01022e+06	873161	6089508	5.76707e+06	4.75239e+06	1.33163	0.0061896	6.25755	2.6456	up
Lmsn004322	C24H24O12	1,6-Di-O-caffeoyl-β-D-glucose*	Phenolic acids	Phenolic acids	-	1	231045	277650	306364	4.13039e+06	3.80312e+06	1.39674e+06	1.28088	0.0810422	11.4473	3.51694	up
mws1068	C15H10O6	Kaempferol (3,5,7,4'-Tetrahydroxyflavone)	Flavonoids	Flavonols	520-18-3	2	48595.2	39296.8	40367.1	92735.5	101528	99670.6	1.32252	0.000163973	2.29173	1.19643	up
Lmsn002288	C21H28O14	1-O-Caffeoyl-(6-O-glucosyl)-β-D-glucose	Phenolic acids	Phenolic acids	-	1	567160	842873	915105	2.1462e+06	1.88568e+06	1.85208e+06	1.27307	0.00117612	2.53059	1.33947	up
mws1372	C9H10N2	Myosmine	Alkaloids	Pyridine alkaloids	532-12-7	3	1.1812e+06	1.97362e+06	1.769e+06	3.41497e+06	3.19161e+06	3.48765e+06	1.23218	0.010696	2.05008	1.03568	up
MWSmce632	C10H10O4	Vanillin acetate	Phenolic acids	Phenolic acids	881-68-5	3	438609	296104	371563	2.69232e+06	3.01062e+06	3.18203e+06	1.33241	0.00162828	8.03142	3.00566	up
Hmqp005455	C18H32O3	15(R)-Hydroxylinoleic Acid	Lipids	Free fatty acids	177931-23-6	2	9	9	9	247518	257811	334476	1.34127	0.00946738	31103.9	14.9248	up
Lmhp010908	C27H54NO7P	LysoPC 19:1	Lipids	LPC	-	1	221577	250731	248634	1.04031e+06	1.0744e+06	802642	1.32684	0.0125692	4.04658	2.0167	up
pmd0147	C28H54NO7P	LysoPC 20:2	Lipids	LPC	-	3	68648.3	75651.3	99447.4	273328	296782	284706	1.31943	0.000113698	3.50698	1.81023	up
Smcp000882	C15H21NO7	N-benzoyl-2-aminoethyl-β-D-glucopyranoside	Alkaloids	Alkaloids	-	1	927419	956971	812147	2.20626e+07	1.56166e+07	2.43379e+07	1.33598	0.0169806	22.9988	4.52349	up
mws0668	C10H12N4O6	Xanthosine	Nucleotides and derivatives	Nucleotides and derivatives	146-80-5	1	912450	1.41293e+06	909562	4.22116e+06	5.18649e+06	5.80031e+06	1.31061	0.00709756	4.70116	2.23302	up
pme1178	C10H13N5O5	Guanosine	Nucleotides and derivatives	Nucleotides and derivatives	118-00-3	1	1.89532e+06	1.95245e+06	1.85581e+06	2.34226e+07	2.47976e+07	2.81687e+07	1.34042	0.00355068	13.3931	3.74342	up
pmb2791	C18H30O4	9-Hydroperoxy-10E,12,15Z-octadecatrienoic acid	Lipids	Free fatty acids	111004-08-1	3	79152	83638.5	83685.3	682613	699374	714512	1.34111	0.000157447	8.5059	3.08846	up
Lmbn003524	C9H16O3	9-Oxononanoic acid	Organic acids	Organic acids	2553-17-5	3	19446.4	16684.8	23811.8	77090.3	72493.1	56157.1	1.30586	0.0106175	3.43227	1.77916	up
pme2914	C6H10O5	3-Hydroxy-3-methylpentane-1,5-dioic acid	Amino acids and derivatives	Amino acids and derivatives	503-49-1	1	4.28002e+06	5.31596e+06	4.15219e+06	1.1037e+07	1.06622e+07	1.14708e+07	1.32037	0.000337278	2.41269	1.27064	up
Hmcp002123	C10H8O4	Isoscopoletin (6-Hydroxy-7-Methoxycoumarin)	Lignans and Coumarins	Coumarins	776-86-3	1	63825.6	126088	79195.8	1.90661e+06	1.81983e+06	2.12426e+06	1.32999	0.00165414	21.741	4.44234	up
mws0639	C7H6O4	2,3-Dihydroxybenzoic Acid*	Phenolic acids	Phenolic acids	303-38-8	3	209436	346887	214143	1.87673e+06	3.20936e+06	1.73837e+06	1.30655	0.0488102	8.85759	3.14691	up
Lmhp009590	C25H50NO7P	LysoPC 17:1	Lipids	LPC	-	1	407684	702489	599759	3.25049e+06	3.8649e+06	3.46617e+06	1.31911	0.000836483	6.18829	2.62954	up
pmb2406	C25H52NO7P	LysoPC 17:0	Lipids	LPC	50930-23-9	1	1.08781e+06	1.35178e+06	1.5719e+06	7.80054e+06	8.10391e+06	7.03443e+06	1.32918	0.000610621	5.71829	2.51558	up
Lmqn008369	C27H49O12P	PI(18:2/0:0)	Lipids	Glycerol ester	-	2	284137	349446	350349	2.73667e+06	2.64258e+06	3.40845e+06	1.33524	0.00807846	8.9312	3.15885	up
mws0601	C5H5NO2	Pyrrole-2-carboxylic acid	Organic acids	Organic acids	634-97-9	3	30170.3	21350.3	25386.2	167590	138832	221547	1.32165	0.0239871	6.86505	2.77927	up
Rfmb087	C18H32O4	9-Hydroxy-13-oxo-10-octadecenoic Acid	Lipids	Free fatty acids	-	3	266848	313941	485070	812688	744388	886958	1.22964	0.00717731	2.29302	1.19725	up
Lmyn006011	C33H58O14	Gingerglycolipid B	Lipids	Glycerol ester	88168-90-5	1	33269.1	42196.1	33750	371197	365695	414141	1.33809	0.00141808	10.5391	3.39768	up
pme2960	C15H12O5	Naringenin chalcone; 2',4,4',6'-Tetrahydroxychalcone	Flavonoids	Chalcones	73692-50-9	3	264069	270671	228247	504592	629112	702574	1.30198	0.0207323	2.4067	1.26705	up
pmn001691	C18H32O5	9,12,13-Trihydroxy-10,15-octadecadienoic acid	Lipids	Free fatty acids	-	1	579932	580025	799945	1.42115e+07	1.56216e+07	1.54822e+07	1.33775	0.000733349	23.1212	4.53114	up
Lmqn008024	C24H44NO9P	PS(18:2)	Lipids	Glycerol ester	-	1	85364.8	152511	148270	642549	722009	624478	1.30576	0.000237693	5.15101	2.36485	up
pmp001281	C26H52NO7P	LysoPC 18:1	Lipids	LPC	-	1	54782.8	41967.2	80271.6	359255	262304	282501	1.2983	0.00777212	5.10706	2.35249	up
pme0253	C8H15NO3	N-Acetyl-L-leucine	Amino acids and derivatives	Amino acids and derivatives	1188-21-2	3	170991	90162.8	119479	356436	351439	370749	1.2684	0.00735838	2.83376	1.50272	up
Zaln004082	C16H16O8	3-O-caffeoylshikimic acid*	Phenolic acids	Phenolic acids	-	1	1.93825e+06	2.36552e+06	2.05921e+06	5.25391e+06	4.13351e+06	5.07356e+06	1.3063	0.00925507	2.27267	1.18439	up
pmn001492	C11H8O3	Ayapin	Lignans and Coumarins	Coumarins	494-56-4	2	290012	306814	383461	7.24931e+06	8.24009e+06	9.03508e+06	1.33838	0.00420777	25.0176	4.64487	up
HX1363	C10H8O4	isoscopoletin	Lignans and Coumarins	Coumarins	-	2	184462	192210	193178	2.22636e+06	2.27538e+06	2.50235e+06	1.34086	0.00155209	12.2911	3.61954	up
pmn001694	C18H34O5	9,10,13-Trihydroxy-11-Octadecenoic Acid	Lipids	Free fatty acids	29907-57-1	1	497882	496850	710880	1.96923e+07	2.4161e+07	2.67908e+07	1.337	0.00797464	41.4187	5.37221	up
Lhlp120627	C12H18O2	Carvylacetate	Terpenoids	Monoterpenoids	97-42-7	2	132420	130286	184730	2.15943e+06	2.36264e+06	2.46454e+06	1.336	0.00118474	15.6147	3.96484	up
mws0789	C15H12O4	Pinocembrin (Dihydrochrysin)	Flavonoids	Flavanones	480-39-7	1	5310.19	19117	5151.73	271923	438430	378645	1.30522	0.0177668	36.8167	5.20229	up
Zmdp001857	C14H18N2O6	γ-Glutamyltyrosine	Amino acids and derivatives	Amino acids and derivatives	7432-23-7	3	356118	360938	301836	974639	917619	813060	1.32458	0.00285333	2.65516	1.4088	up
Lmsn004970	C24H24O12	3,6-Di-O-caffeoyl glucose*	Phenolic acids	Phenolic acids	-	1	171853	334647	314687	3.36116e+06	3.49939e+06	1.48132e+06	1.28062	0.0604292	10.1583	3.34459	up
pme3034	C5H8O4	Ethylmalonic acid	Organic acids	Organic acids	601-75-2	3	12368.3	15476.3	15657.1	101635	102600	117788	1.3359	0.00228918	7.40251	2.88802	up
mws1060	C10H12N4O5	9-(Arabinosyl)hypoxanthine	Nucleotides and derivatives	Nucleotides and derivatives	7013-16-3	3	4.84895e+06	5.28216e+06	5.15353e+06	1.84429e+07	1.59032e+07	2.13754e+07	1.32893	0.0130399	3.64558	1.86615	up
Lmbn000193	C3H4O4	Tartronate semialdehyde	Organic acids	Organic acids	2480-77-5	3	311864	320526	376368	1.39125e+06	1.36596e+06	2.00393e+06	1.32061	0.0257778	4.7198	2.23873	up
Zmpn003368	C18H30O3	13S-Hydroxy-9Z,11E,15Z-octadecatrienoic acid	Lipids	Free fatty acids	87984-82-5	1	64172.7	83709.6	77574.1	1.37765e+06	1.48001e+06	1.49665e+06	1.33927	0.000564022	19.3133	4.27152	up
Lmhp008718	C25H48NO7P	LysoPC 17:2	Lipids	LPC	-	1	723973	990176	1.09094e+06	2.51227e+06	2.68267e+06	2.65023e+06	1.30327	0.00102908	2.79676	1.48376	up
Lmbn005369	C18H32O3	13(S)-HODE;13(S)-Hydroxyoctadeca-9Z,11E-dienoic acid*	Lipids	Free fatty acids	10219-69-9	1	262824	272271	333372	1.86047e+06	1.9436e+06	2.11337e+06	1.33617	0.000923513	6.81366	2.76843	up
MWS4295	C18H36O3	DL-2-hydroxystearic acid	Lipids	Free fatty acids	629-22-1	1	334660	520442	422941	2.22471e+06	2.57242e+06	2.30657e+06	1.32533	0.000507114	5.55827	2.47464	up
mws0120	C8H20NO6P	Choline Alfoscerate	Lipids	PC	28319-77-9	1	5.09414e+06	3.77213e+06	4.84068e+06	1.13351e+07	1.36972e+07	1.75378e+07	1.29323	0.0286097	3.10573	1.63493	up
Lmhp001670	C11H22N2O3	L-Valyl-L-Leucine	Amino acids and derivatives	Amino acids and derivatives	3989-97-7	3	345501	341658	274677	1.20626e+06	1.52643e+06	1.719e+06	1.32431	0.0144538	4.62833	2.21049	up
Lmbn001034	C6H12O4	2,3-Dihydroxy-3-methylpentanoic acid	Organic acids	Organic acids	562-43-6	3	73694.9	49689.4	42500.1	362636	372421	392238	1.32338	1.61281e-05	6.79566	2.76461	up
pmd0146	C28H54NO7P	LysoPC 20:2(2n isomer)	Lipids	LPC	-	3	53965.8	68550.6	76312.8	262763	272986	271295	1.32663	0.00013419	4.05898	2.02112	up
Lmhp001461	C11H20N2O3	L-Prolyl-L-Leucine	Amino acids and derivatives	Amino acids and derivatives	52899-07-7	1	798692	617517	701010	1.52134e+06	1.49276e+06	1.81469e+06	1.30679	0.00449119	2.28072	1.18949	up
Cmyp007180	C11H16O2	Dihydroactinidiolide	Others	Lactones	17092-92-1	1	744307	658026	624573	2.30187e+06	2.3783e+06	2.81702e+06	1.33202	0.00570596	3.69883	1.88707	up
Lmyn012331	C18H34O2	Petroselinic acid	Lipids	Free fatty acids	593-39-5	1	1.33641e+06	1.56362e+06	1.92213e+06	4.36683e+06	4.37137e+06	5.13911e+06	1.30876	0.00118424	2.87782	1.52497	up
pme0243	C5H8O4	Glutaric acid	Organic acids	Organic acids	110-94-1	3	224282	243586	219720	986671	1.04508e+06	1.11029e+06	1.33931	0.0013156	4.56966	2.19209	up
Lmbn000216	C5H8O5	3-Methylmalic acid	Organic acids	Organic acids	152204-30-3	3	332470	460210	405956	739250	737887	960835	1.2615	0.0162575	2.03396	1.02429	up
pme1286	C14H20N6O5S	S-(5'-Adenosy)-L-homocysteine	Amino acids and derivatives	Amino acids and derivatives	979-92-0	1	541945	735203	798575	2.2401e+06	2.19336e+06	2.09681e+06	1.31262	0.000375772	3.14602	1.65353	up
MWSslk138	C7H6O5	2,3,4-Trihydroxybenzoic acid	Phenolic acids	Phenolic acids	610-02-6	3	34718	58104.9	24567.1	73456.1	95752	74646.3	1.11585	0.0305353	2.0773	1.05471	up
Hmyn007168	C22H45O9P	LysoPG 16:0	Lipids	Glycerol ester	-	3	215080	207697	239522	501573	612551	616109	1.32328	0.00781208	2.61247	1.38541	up
Lmcp002302	C12H17N5O5	N6-(2-Hydroxyethyl)adenosine	Nucleotides and derivatives	Nucleotides and derivatives	4338-48-1	1	602583	752891	612028	4.74337e+06	5.28746e+06	6.32984e+06	1.33471	0.00871691	8.31546	3.0558	up
Zmyn004449	C18H30O4	9-Hydroxy-12-oxo-10(E),15(Z)-octadecadienoic acid	Lipids	Free fatty acids	-	1	29935.6	38529	52465.5	374643	379478	429580	1.32673	0.000830499	9.7883	3.29106	up
Lmmp001993	C19H34N4O3	Dihydrocaffeoylspermine	Alkaloids	Phenolamine	-	3	192466	207667	159754	3.46917e+06	2.90964e+06	3.69752e+06	1.33817	0.00526639	17.9971	4.16969	up
Lmbp010207	C19H18O4	6-Methoxy-2-(4-methoxyphenethyl)chromone	Others	Chromone	111286-05-6	3	9	9	9	128089	147478	159308	1.34137	0.00391805	16106.5	13.9754	up
Hmyp002315	C15H10O7	3,5,7,4'-Tetrahydroxy-Coumaronochromone	Others	Chromone	-	2	3.98124e+06	3.42019e+06	3.64631e+06	9.76698e+06	9.04058e+06	8.71586e+06	1.33138	0.000543236	2.49132	1.31691	up
pme0230	C10H13N5O4	Adenosine	Nucleotides and derivatives	Nucleotides and derivatives	58-61-7	1	6.16052e+06	6.57538e+06	6.24248e+06	1.95004e+07	2.38932e+07	2.03701e+07	1.33398	0.00757603	3.35981	1.74838	up
mws0180	C7H6O4	2,5-Dihydroxybenzoic acid; Gentisic Acid*	Phenolic acids	Phenolic acids	490-79-9	3	62088.5	105738	68117.4	838883	1.40183e+06	831913	1.31908	0.0370324	13.0227	3.70295	up
pmp001270	C24H48NO7P	LysoPC 16:1	Lipids	LPC	76790-27-7	1	1.51813e+06	1.70624e+06	2.33239e+06	7.35603e+06	8.19717e+06	8.22124e+06	1.31904	9.89966e-05	4.27847	2.0971	up
Lmyp004617	C21H22O9	Pinocembrin-7-O-glucoside (Pinocembroside)	Flavonoids	Flavanones	75829-43-5	3	1.10104e+06	1.31738e+06	1.02078e+06	3.7653e+06	2.78629e+06	3.40945e+06	1.31033	0.0112435	2.89633	1.53423	up
MWSmce098	C17H27NO3	Nonivamide	Alkaloids	Phenolamine	2444-46-4	3	9	9	9	48811.2	37594.4	44148.6	1.34114	0.00554454	4835.34	12.2394	up
Lmbn005662	C18H32O3	9(10)-EpOME;(9R,10S)-(12Z)-9,10-Epoxyoctadecenoic acid	Lipids	Free fatty acids	16833-56-0	1	14325.6	22286.2	23531.5	503451	590368	641935	1.3343	0.00501378	28.8603	4.85102	up
pmb2601	C15H16O7	7-Hydroxycoumarin-O-rhamnoside	Lignans and Coumarins	Coumarins	-	3	9	9	9	264224	311977	297374	1.34139	0.00234563	32354.7	14.9817	up
mws1013	C9H6O4	Esculetin (6,7-Dihydroxycoumarin)	Lignans and Coumarins	Coumarins	305-01-1	3	415715	434734	461912	5.74115e+06	5.49636e+06	5.41633e+06	1.34067	0.00029031	12.69	3.66562	up
mws0976	C9H12N2O6	β-Pseudouridine	Nucleotides and derivatives	Nucleotides and derivatives	1445-07-4	3	161161	157588	172519	1.01028e+06	1.0611e+06	1214871	1.33874	0.00416418	6.68932	2.74186	up
pmb2786	C18H30O3	9-Hydroxy-10,12,15-octadecatrienoic acid	Lipids	Free fatty acids	89886-42-0	1	16408.8	24465.7	23034.1	984207	1.19449e+06	1.11371e+06	1.33813	0.00318156	51.5173	5.68698	up
pme1216	C6H5NO2	2-Picolinic acid	Organic acids	Organic acids	98-98-6	3	82821.7	116778	134849	512941	482593	591212	1.3149	0.00172264	4.74436	2.24621	up
Zmjn001813	C7H12O4	Pimelic acid	Organic acids	Organic acids	111-16-0	3	28202.7	49147.7	50867.8	540091	596051	735110	1.32507	0.00897746	14.5943	3.86733	up
mws0474	C12H22O4	Dodecanedioic aicd	Lipids	Free fatty acids	693-23-2	1	5233.54	6232.58	7803.18	17395	15504.8	16534.7	1.29907	0.000646374	2.56545	1.35921	up
Rfmb091	C18H32O3	9S-Hydroxy-10E,12Z-octadecadienoic acid*	Lipids	Free fatty acids	15514-85-9	1	263983	273755	322226	1.77631e+06	1.89879e+06	2.20217e+06	1.33574	0.00496197	6.83431	2.7728	up
pmb0865	C26H48NO7P	LysoPC 18:3(2n isomer)	Lipids	LPC	-	1	207474	372237	395156	822133	912430	1.01316e+06	1.24462	0.00189873	2.81856	1.49496	up
mws0367	C18H30O2	α-Linolenic Acid*	Lipids	Free fatty acids	463-40-1	1	2.9716e+06	3.96552e+06	4.32951e+06	2.4728e+07	2.56646e+07	2.88864e+07	1.33067	0.00141127	7.03662	2.81488	up
pmb0889	C18H30O2	Punicic acid (9Z,11E,13Z-octadecatrienoic acid)	Lipids	Free fatty acids	544-72-9	3	957889	1.40606e+06	1.36932e+06	1.3718e+07	1.30258e+07	1.55162e+07	1.33313	0.00249459	11.3198	3.50078	up
mws0028	C8H8O4	Vanillic acid	Phenolic acids	Phenolic acids	121-34-6	3	37649.2	59941.2	46947.1	1.33785e+06	1.54739e+06	1.72808e+06	1.3364	0.00555629	31.9178	4.99629	up
MWS5185	C8H8O3	2',4'-Dihydroxyacetophenone*	Phenolic acids	Phenolic acids	89-84-9	3	9	9	9	130860	143163	149268	1.34141	0.001469	15677.4	13.9364	up
mws0183	C7H6O4	3,4-Dihydroxybenzoic acid (Protocatechuic acid)*	Phenolic acids	Phenolic acids	99-50-3	3	132678	216724	137800	1.37776e+06	2.67589e+06	1.38236e+06	1.30843	0.0616842	11.1576	3.47995	up
mws1350	C9H10O4	Syringaldehyde; 4-Hydroxy-3,5-Dimethoxybenzaldehyde	Phenolic acids	Phenolic acids	134-96-3	3	104042	146397	228093	418812	618290	520055	1.23705	0.00976706	3.25403	1.70223	up
MWS20182	C10H12O4	Dihydroferulic Acid	Phenolic acids	Phenolic acids	1135-23-5	3	26691.7	40875	23523.7	273117	184291	141379	1.29417	0.0463919	6.57355	2.71667	up
pmb2260	C23H46NO7P	LysoPC 15:1	Lipids	LPC	-	2	67051.7	129963	92149.4	422026	466960	380555	1.29643	0.000706776	4.39039	2.13435	up
pmd0132	C24H50NO7P	LysoPC 16:0(2n isomer)	Lipids	LPC	-	1	72182.2	84233.3	89796.6	1.54104e+06	1.73944e+06	1.56992e+06	1.33953	0.00151977	19.7001	4.30013	up
pmb3066	C22H26O12	5-O-p-Coumaroylshikimic acid O-glucoside	Phenolic acids	Phenolic acids	-	3	25073.3	31360.7	37264.3	238551	118439	168920	1.29222	0.0524103	5.6128	2.48872	up
mws5041	C8H16N2O3	L-Glycyl-L-isoleucine*	Amino acids and derivatives	Amino acids and derivatives	19461-38-2	3	200820	216563	189481	926781	1.04744e+06	1.28938e+06	1.33206	0.0138085	5.37781	2.42702	up
mws0736	C8H16N2O3	N-Glycyl-L-leucine*	Amino acids and derivatives	Amino acids and derivatives	869-19-2	3	262361	254460	280447	1.26198e+06	1.35556e+06	1.75179e+06	1.33188	0.0153335	5.48039	2.45428	up
pme0256	C5H4N4O2	Xanthine	Nucleotides and derivatives	Nucleotides and derivatives	69-89-6	3	65071.5	81866.7	28503.8	143265	139124	183458	1.14041	0.010517	2.65528	1.40886	up
Lmhp011562	C21H36O4	1-α-Linolenoyl-glycerol*	Lipids	Glycerol ester	-	1	1.84389e+06	2.07582e+06	3.16831e+06	9.1207e+06	8.53403e+06	8.36485e+06	1.29943	0.000691049	3.67092	1.87614	up
mws0914	C15H12O5	3,5,7-Trihydroxyflavanone (Pinobanksin)	Flavonoids	Flavanonols	548-82-3	1	317909	277861	219559	570333	747146	768633	1.28524	0.0106799	2.55862	1.35536	up
Lmhp009187	C20H42NO7P	LysoPE 15:0	Lipids	LPE	-	1	909496	1.05793e+06	1.46626e+06	2.2691e+06	3.34724e+06	2.28029e+06	1.21848	0.036102	2.29976	1.20148	up
pmd0157	C24H47O9P	LysoPG 18:1	Lipids	Glycerol ester	-	3	17086.7	24170.1	28196.1	113292	110697	101345	1.31558	6.7996e-05	4.68425	2.22782	up
pma0633	C19H32N4O2	N-p-Coumaroylspermine	Alkaloids	Phenolamine	130210-35-4	3	9	9	9	949067	859741	1.00513e+06	1.34137	0.00203103	104220	16.6693	up
mws1094	C15H12O6	Aromadendrin (Dihydrokaempferol)	Flavonoids	Flavanonols	480-20-6	3	9	9	9	43414.7	52872.8	62000.2	1.34117	0.0101866	5862.51	12.5173	up
mws1377	C10H8N2	2,3'-Bipyridine	Alkaloids	Pyridine alkaloids	581-50-0	3	738531	988383	840578	2.75635e+06	3.05931e+06	3.23079e+06	1.32645	0.00079915	3.52345	1.81699	up
Hmqp005411	C18H32O3	9-Oxo-12Z-Octadecenoic acid	Lipids	Free fatty acids	112543-32-5	2	9	9	9	268908	261800	306850	1.34138	0.00249945	31020.7	14.9209	up
Zmyn005384	C18H36O3	2R-Hydroxyoctadecanoic Acid	Lipids	Free fatty acids	26633-48-7	1	322658	518387	402284	2.03216e+06	2.55024e+06	2.13064e+06	1.32011	0.00364862	5.39924	2.43276	up
pmb2792	C18H30O3	13-Hydroxy-6,9,11-octadecatrienoic acid	Lipids	Free fatty acids	74784-20-6	3	9	9	9	45107.3	46323.1	38362.1	1.34122	0.00326071	4807.13	12.231	up
pme0376	C15H12O5	Naringenin (5,7,4'-Trihydroxyflavanone)	Flavonoids	Flavanones	480-41-1	1	287767	252613	192516	539388	733208	743579	1.28319	0.0129999	2.75097	1.45994	up
Zmyn004548	C18H28O3	12-Oxo-phytodienoic acid	Lipids	Free fatty acids	85551-10-6	3	6619.35	6949.31	9770.76	147491	152474	143646	1.3362	5.676e-05	19.007	4.24846	up
Qmyp101437	C13H22O2	Blumenol C	Terpenoids	Terpene	36151-02-7	1	1.12632e+06	1.67085e+06	1.5547e+06	3.36653e+06	3.37344e+06	3.755e+06	1.29018	0.000822522	2.4116	1.26999	up
pmp000284	C11H10O5	Fraxidin (8-Hydroxy-6,7-dimethoxycoumarin)	Lignans and Coumarins	Coumarins	525-21-3	1	78229.8	186381	212862	1.93442e+06	1.59143e+06	2.26165e+06	1.29839	0.00929807	12.1211	3.59945	up
mws2184	C11H12O4	Ethyl caffeate	Phenolic acids	Phenolic acids	102-37-4	1	9	9	9	760973	415192	699234	1.34057	0.0278055	69459.2	16.0839	up
mws0097	C20H22O6	Pinoresinol*	Lignans and Coumarins	Lignans	487-36-5	3	14341.2	45414.2	34131.7	194317	220086	251268	1.26796	0.00174047	7.09011	2.82581	up
MWS20025	C22H34O4	13,14-DiHDPE; 13,14-Dihydroxy-4,7,10,16,19-Docosapentaenoic acid	Lipids	Free fatty acids	1345275-24-2	3	9	9	9	29450.8	25000.8	31511.2	1.34123	0.00446768	3183.81	11.6365	up
mws2212	C9H8O4	Caffeic acid	Phenolic acids	Phenolic acids	331-39-5	1	57883	91252.7	58291.1	996378	707409	808664	1.32764	0.0109037	12.1125	3.59842	up
Lmbn002072	C7H12O4	2-Propylsuccinic acid	Organic acids	Organic acids	618-57-5	3	18610.2	50395.4	42785.7	428343	523287	632406	1.3038	0.0124213	14.1696	3.82473	up
Lmbn007891	C18H34O4	Hydroxy ricinoleic acid	Lipids	Free fatty acids	-	1	34345.4	39401.4	35699	1.85994e+06	2.06355e+06	2.08261e+06	1.34102	0.00130603	54.8774	5.77814	up
mws0396	C18H34O2	Elaidic Acid	Lipids	Free fatty acids	112-79-8	1	2.5562e+06	2.9281e+06	4.09748e+06	9.0647e+06	8.58655e+06	9.39779e+06	1.29354	0.00161798	2.82297	1.49721	up
pmb2799	C18H32O3	12,13-Epoxy-9-Octadecenoic Acid	Lipids	Free fatty acids	6799-85-5	2	20299.5	18226.9	26826.2	290148	352335	372175	1.33457	0.0056196	15.5259	3.9566	up
Zmyn000230	C5H8O5	2-Dehydro-3-deoxy-L-arabinonate	Others	Saccharides	-	3	319372	277135	312925	600520	603351	737978	1.31221	0.0118148	2.13523	1.09439	up
pmb2804	C18H32O4	13S-Hydroperoxy-9Z,11E-octadecadienoic acid	Lipids	Free fatty acids	33964-75-9	3	264718	404239	378695	5.59652e+06	5.71748e+06	6.74476e+06	1.33455	0.00370451	17.2374	4.10747	up
pmb0492	C34H37N3O6	N',N'',N'''-p-Coumaroyl-cinnamoyl-caffeoyl spermidine	Alkaloids	Phenolamine	-	3	236295	326663	323500	3.46498e+06	3.52114e+06	3.28271e+06	1.33583	8.89431e-05	11.5841	3.53408	up
MWS2063	C8H11N	2,6-Dimethylaniline	Alkaloids	Alkaloids	87-62-7	3	9	9	9	280898	311815	319596	1.34141	0.00150687	33789.2	15.0443	up
Lmbn005923	C18H30O2	Crepenynic acid	Lipids	Free fatty acids	2277-31-8	1	109248	130458	152469	1.04542e+06	1.00216e+06	928799	1.33394	0.000487078	7.58942	2.92399	up
mws0064	C15H12O6	Eriodictyol (5,7,3',4'-Tetrahydroxyflavanone)	Flavonoids	Flavanones	552-58-9	3	9928.55	30536.4	13992.2	313066	301977	272145	1.30698	0.000269136	16.2915	4.02605	up
mws0906	C16H22O8	Coniferin	Phenolic acids	Phenolic acids	531-29-3	2	744512	1.18821e+06	1.00712e+06	2.68795e+06	2.36333e+06	1.80827e+06	1.2338	0.0207111	2.3333	1.22237	up
pme2074	C18H29NO4	Jasmonoyl-L-Isoleucine	Amino acids and derivatives	Amino acids and derivatives	120330-93-0	3	14188.2	16804.1	21980.8	65898.2	69909.5	79720	1.31553	0.00113942	4.06862	2.02454	up
mws0248	C9H12N2O6	Uridine	Nucleotides and derivatives	Nucleotides and derivatives	58-96-8	1	782407	1.02908e+06	1.05392e+06	6.94735e+06	7.58332e+06	8.11724e+06	1.33435	0.00154918	7.90392	2.98257	up
Lsjp211263	C11H16O3	(-)-Loliolide	Terpenoids	Monoterpenoids	-	2	265057	314054	352325	3.66554e+06	4345824	4.67795e+06	1.33667	0.0054604	13.6234	3.76801	up
pme1292	C8H8O4	Homogentisic acid	Phenolic acids	Phenolic acids	451-13-8	3	9	9	9	1.20727e+06	1.46217e+06	1.45239e+06	1.34139	0.0036632	152660	17.22	up
Hmhp001812	C11H15N5O4	2'-O-Methyladenosine	Nucleotides and derivatives	Nucleotides and derivatives	2140-79-6	1	481194	913616	657747	8.10606e+06	9.58615e+06	1.08467e+07	1.32622	0.00684037	13.9041	3.79744	up
Lmmn003748	C20H24O6	Isolariciresinol	Lignans and Coumarins	Lignans	548-29-8	3	9	9	9	21836.2	28862.4	12605.8	1.33854	0.0463686	2344.61	11.1951	up
pmb0854	C26H48NO7P	LysoPC 18:3	Lipids	LPC	-	1	280187	365956	486671	1.00316e+06	1.06695e+06	1.14712e+06	1.28092	0.00115953	2.84004	1.50591	up
ML10172161	C3H4O4	Hydroxypyruvic acid	Organic acids	Organic acids	1113-60-6	3	310230	372195	373328	1.41892e+06	1.3324e+06	1.87267e+06	1.32375	0.0180234	4.3798	2.13087	up
Zmhn001793	C15H18O9	6-O-Caffeoyl-D-glucose	Phenolic acids	Phenolic acids	-	1	6.47496e+06	8.26844e+06	8.44655e+06	2.50696e+07	2.26241e+07	2.26779e+07	1.32266	0.000151745	3.03458	1.6015	up
Lmdn004267	C20H22O6	Epipinoresinol*	Lignans and Coumarins	Lignans	24404-50-0	3	30034.4	40660.4	37008.4	214898	261196	259838	1.33286	0.00394478	6.83295	2.77251	up
MWS4354	C11H15N5O4	N6-methyladenosine	Nucleotides and derivatives	Nucleotides and derivatives	1867-73-8	3	1.06702e+06	1.41772e+06	935179	5.44446e+06	6.14375e+06	6.14229e+06	1.32628	0.000216441	5.18447	2.3742	up
mws5042	C11H14N2O3	L-Glycyl-L-phenylalanine	Amino acids and derivatives	Amino acids and derivatives	721-66-4	1	600565	442272	389170	1.53245e+06	1.49475e+06	2.19343e+06	1.29487	0.023956	3.64567	1.86618	up
MWS201465	C14H18N2O5	Glu-Phe	Amino acids and derivatives	Amino acids and derivatives	20556-22-3	2	294242	278882	282887	1.65033e+06	1.70428e+06	1.95019e+06	1.33943	0.00377921	6.19713	2.6316	up
pme2598	C8H8O4	3,4-Dihydroxybenzeneacetic acid	Phenolic acids	Phenolic acids	102-32-9	3	9	9	9	1.2246e+06	1.44526e+06	1.41887e+06	1.3414	0.00259561	151434	17.2083	up
Zbsp004940	C10H8O4	6-Hydroxy-7-methoxycoumarin	Lignans and Coumarins	Coumarins	-	1	199099	219042	164868	2.92726e+06	2.59311e+06	3.15829e+06	1.33806	0.00342543	14.886	3.89588	up
Lmhp011549	C28H56NO7P	LysoPC 20:1	Lipids	LPC	-	1	8395.94	18136.4	32610.3	91620.8	167450	158891	1.23397	0.0297869	7.06702	2.8211	up
pmb0500	C23H26N2O5	N-p-Coumaroyl-N'-feruloylputrescine	Alkaloids	Phenolamine	380302-96-5	3	9	9	9	234025	351215	386395	1.341	0.0196323	35986.5	15.1352	up
mws2623	C18H34O2	11-Octadecanoic acid(Vaccenic acid)	Lipids	Free fatty acids	506-17-2	3	726826	1.00725e+06	1.36369e+06	3.25494e+06	3.37745e+06	3.41411e+06	1.28274	0.00408951	3.24314	1.69739	up
mws1505	C17H16O4	Phenethyl caffeate	Phenolic acids	Phenolic acids	104594-70-9	1	36581.3	44516.2	51917.7	5.63685e+06	3.8065e+06	5.05495e+06	1.33813	0.0124724	108.997	6.76815	up
mws0147	C5H10O3	β-Hydroxyisovaleric acid	Organic acids	Organic acids	625-08-1	3	227746	227728	213503	871041	835534	962808	1.33868	0.00284751	3.99024	1.99648	up
Zmbp006041	C16H12O6	6-methyl luteolin	Flavonoids	Flavones	-	3	9	9	9	147909	181794	174692	1.34136	0.00374473	18681.3	14.1893	up
pme0489	C7H8N2O	N-Methylnicotinamide	Alkaloids	Pyridine alkaloids	114-33-0	3	79819	146461	157295	351265	387182	367696	1.24647	0.00410694	2.88377	1.52796	up
Lmqp000329	C8H14N3O7P	5-Aminoimidazole ribonucleotide	Nucleotides and derivatives	Nucleotides and derivatives	25635-88-5	1	2.81449e+06	2.51912e+06	2.24591e+06	5.86472e+06	6.62113e+06	6.59372e+06	1.32482	0.00046757	2.51725	1.33185	up
Lmyn006221	C33H60O14	Gingerglycolipid C	Lipids	Glycerol ester	-	1	10294	11723.8	17362.7	107630	150357	152175	1.32331	0.0121821	10.4154	3.38064	up
pmd0136	C26H54NO7P	LysoPC 18:0(2n isomer)	Lipids	LPC	-	1	335808	484178	437378	9.17815e+06	8.59107e+06	9.02059e+06	1.33772	0.000205777	21.3063	4.41321	up
MWS20152	C22H26O8	Syringaresinol	Lignans and Coumarins	Lignans	21453-71-4	3	35236.8	34270.7	32836.9	97986.8	119618	120389	1.33289	0.0081774	3.30251	1.72356	up
Lmsn003628	C23H32O15	6'-O-Sinapoylsucrose	Phenolic acids	Phenolic acids	-	3	41310.2	58409.6	105455	210039	223896	221519	1.22393	0.0127105	3.19462	1.67564	up
pmb2981	C33H40O19	Vitexin-7-O-rutinoside	Flavonoids	Flavones	-	3	9	9	9	25577.6	9894.89	20467.9	1.3374	0.0562589	2071.87	11.0167	up
pmb2636	C20H32O4	8,15-Dihydroxy-5,9,11,13-eicosatetraenoic acid	Lipids	Free fatty acids	77667-08-4	3	9	9	9	116641	122552	121789	1.34142	0.000237993	13369.7	13.7067	up
Zaln004057	C16H16O8	4-caffeoylshikimic acid*	Phenolic acids	Phenolic acids	-	1	1.78059e+06	2.41894e+06	2.11401e+06	6.01181e+06	4.00434e+06	4.53532e+06	1.26029	0.0353126	2.3048	1.20464	up
MWS2673	C20H34O4	5,6-DiHETrE[(±)5,6-dihydroxy-8Z,11Z,14Z-eicosatrienoic acid]	Lipids	Free fatty acids	213382-49-1	2	30115.5	28865.7	26185.9	45895.5	66129	83851.4	1.22727	0.0765011	2.2999	1.20157	up
pmb0864	C19H40NO7P	LysoPE 14:0	Lipids	LPE	-	2	183052	231968	290052	459106	518116	493835	1.25821	0.00478791	2.08639	1.06101	up
pme0075	C7H11NO5	N-Acetyl-L-glutamic acid	Amino acids and derivatives	Amino acids and derivatives	1188-37-0	3	75197.4	134037	73027.3	427696	308281	282657	1.26237	0.0184551	3.60882	1.85153	up
pme3188	C9H13N2O9P	Uridine 5'-monophosphate	Nucleotides and derivatives	Nucleotides and derivatives	58-97-9	2	715691	1.02374e+06	941716	1.87875e+07	21919656	2.31892e+07	1.33731	0.00393715	23.8318	4.57481	up
mws0214	C6H14O6	D-Sorbitol	Others	Saccharides	50-70-4	3	167555	165114	186562	360881	340074	358414	1.33114	4.4798e-05	2.04026	1.02875	up
mws0242	C8H14O4	Suberic Acid	Organic acids	Organic acids	505-48-6	2	109307	106541	105840	374381	339246	398014	1.33765	0.00406121	3.45565	1.78896	up
pmb2787	C18H30O3	9-Oxo-10E,12Z-octadecadienoic acid	Lipids	Free fatty acids	54232-59-6	3	29034.9	42035.3	40452.3	1.45914e+06	1.63646e+06	1.6449e+06	1.33841	0.00147281	42.5072	5.40963	up
pmb2857	C11H19NO9	L-Glutamic acid-O-glycoside	Amino acids and derivatives	Amino acids and derivatives	-	3	318158	376251	411909	1.406e+06	1.43521e+06	2.29433e+06	1.30666	0.0429026	4.64201	2.21475	up
Zmcn005156	C26H26O12	4,5-O-Dicaffeoylquinic Acid Methyl Ester	Phenolic acids	Phenolic acids	-	3	70934.4	118781	50820.2	408640	288615	251865	1.24379	0.0242959	3.94587	1.98034	up
pma1303	C24H46NO7P	LysoPC 16:2	Lipids	LPC	-	1	93786.8	122392	123235	394184	421726	547245	1.31712	0.0154584	4.01619	2.00583	up
Zmyn000247	C5H8O5	2-Hydroxyglutaric Acid	Organic acids	Organic acids	13095-48-2	3	399042	503207	425340	826048	799019	1.04549e+06	1.28093	0.018005	2.01159	1.00833	up
MWS3149	C8H8O3	3-Methoxybenzoic acid	Phenolic acids	Phenolic acids	586-38-9	3	9	9	9	43172.1	39020.9	37120.7	1.34127	0.00201306	4419.03	12.1095	up
Zmyn004732	C18H30O3	2R-hydroxy-9Z,12Z,15Z-octadecatrienoic acid	Lipids	Free fatty acids	-	1	198792	258394	313215	4.74906e+06	5.26216e+06	5.27064e+06	1.33555	0.000892934	19.8362	4.31007	up
mws0133	C6H6N2O	Nicotinamide	Others	Vitamin	98-92-0	3	566977	650909	726712	3.35443e+06	3.27803e+06	3.78428e+06	1.33441	0.00162009	5.35676	2.42136	up
pme0534	C6H12O7	Gluconic acid	Others	Saccharides	526-95-4	1	1.10349e+07	1.5337e+07	1.18477e+07	2.57243e+07	2.76302e+07	2.42719e+07	1.28571	0.0018596	2.03106	1.02223	up
mws0366	C18H30O2	γ-Linolenic Acid*	Lipids	Free fatty acids	506-26-3	1	3.14187e+06	4.25505e+06	4.6184e+06	2.85859e+07	2.8906e+07	2.96289e+07	1.33165	4.37549e-06	7.25081	2.85814	up
Lhcp090205	C11H16O3	Loliolide	Terpenoids	Monoterpenoids	5989-02-6	2	222103	255656	378625	2.97759e+06	4.04525e+06	4.30782e+06	1.32608	0.0124173	13.2308	3.72583	up
Lmyn005812	C33H56O14	Gingerglycolipid A	Lipids	Glycerol ester	145937-22-0	1	315242	317898	499247	2.76372e+06	2.59256e+06	2.92517e+06	1.32474	0.000105879	7.31326	2.87051	up
Zmyn004676	C18H30O3	17-Hydroxylinolenic acid	Lipids	Free fatty acids	-	3	88890.1	90891	110251	483506	519565	532878	1.33582	0.000202408	5.29579	2.40484	up
Zmjp003163	C12H18O3	Jasmonic acid	Organic acids	Organic acids	77026-92-7	3	9	9	9	462117	594278	605374	1.34133	0.00683031	61547	15.9094	up
Lmbp001216	C7H15NO2S	L-Dihomomethionine	Amino acids and derivatives	Amino acids and derivatives	34022-36-1	3	183996	320305	350114	2.18719e+06	2.84608e+06	2.51975e+06	1.31614	0.00465763	8.83999	3.14404	up
Lmhn004756	C23H20O10	Cinnamoylferuloyltartaric acid	Phenolic acids	Phenolic acids	-	3	9	9	9	1.94966e+06	1.06468e+06	917273	1.34016	0.0555213	145615	17.1518	up
Lmhp002001	C14H20N2O3	L-Valyl-L-Phenylalanine	Amino acids and derivatives	Amino acids and derivatives	3918-92-1	2	155096	149786	120330	390321	398802	506636	1.31512	0.011282	3.04732	1.60754	up
ML10195036	C18H37NO2	3-Dehydrosphinganine	Lipids	Sphingolipids	16105-69-4	3	22388.6	20158.9	28607.6	51967.9	64728.4	75994.1	1.2835	0.0185019	2.70803	1.43725	up
Lmmn001643	C9H8O3	2-Hydroxycinnamic acid*	Phenolic acids	Phenolic acids	583-17-5	2	9	9	9	6.5769e+06	7.2483e+06	9.01586e+06	1.34136	0.00900415	845965	19.6902	up
pmp001245	C15H22NO4+	Feruloylcholine	Alkaloids	Phenolamine	85927-25-9	3	9	9	9	213579	144714	107320	1.34004	0.0379343	17244.9	14.0739	up
Hmgn002833	C20H20O7	4-Ketopinoresinol	Lignans and Coumarins	Lignans	-	3	5066.75	10335.6	8966.84	40399.4	81572.6	48956.1	1.28085	0.0579466	7.01412	2.81026	up
Zmyn005252	C17H34O3	3-Hydroxy-palmitic acid methyl ester	Lipids	Free fatty acids	51883-36-4	1	183288	311407	248321	1.53834e+06	1.65227e+06	1.54542e+06	1.32316	1.40655e-05	6.37408	2.67222	up
pmb0764	C6H9NOS	4-Methyl-5-thiazoleethanol	Others	Others	137-00-8	3	27862.2	79998.6	42643.2	395446	313832	472258	1.28254	0.0107454	7.85053	2.97279	up
Hmqp006023	C20H36O3	Ethyl 9-Hydroxy-10,12-octadecadienoic acid	Lipids	Free fatty acids	-	3	2982.01	3733.08	6149.16	15669.2	19564.6	18578.3	1.28203	0.000992411	4.18307	2.06456	up
Lmbn006152	C18H32O2	(9Z,11E)-Octadecadienoic acid	Lipids	Free fatty acids	2540-56-9	2	19345.6	28034.1	34017.1	97499.3	90276.7	99223.1	1.29643	0.000437388	3.52592	1.818	up
mws1491	C18H32O2	Linoleic acid	Lipids	Free fatty acids	60-33-3	1	19345.6	28034.1	34017.1	97499.3	90276.7	99223.1	1.29643	0.000437388	3.52592	1.818	up
MWSHY0013	C15H10O4	3,4'-Dihydroxyflavone	Flavonoids	Flavones	14919-49-4	3	9	9	9	707623	643619	833744	1.34133	0.00582946	80925.4	16.3043	up
MWSmce466	C8H8O2	4-Hydroxyacetophenone	Phenolic acids	Phenolic acids	99-93-4	3	35245.8	28958.2	22187.8	366714	462640	513417	1.33264	0.00995176	15.5428	3.95818	up
MWS2099	C8H8O2	4-Methylbenzoic acid	Phenolic acids	Phenolic acids	99-94-5	2	9	9	9	1.04609e+06	1.12046e+06	1.20542e+06	1.34141	0.00167283	124888	16.9303	up
mws0612	C10H12O4	3,4-Dimethoxyphenyl acetic acid	Phenolic acids	Phenolic acids	93-40-3	3	5551.1	9346.97	8926.34	45777.9	47339.2	41078.5	1.31547	0.00023136	5.63269	2.49382	up
mws0255	C4H5N3O	Cytosine	Nucleotides and derivatives	Nucleotides and derivatives	71-30-7	3	471273	539778	745423	7.39374e+06	8.28874e+06	1.07635e+07	1.33017	0.0141958	15.0563	3.9123	up
pme2996	C9H6O3	4-Hydroxycoumarin	Lignans and Coumarins	Coumarins	1076-38-6	3	9	9	9	59366.4	81468.7	97125.6	1.34092	0.0185431	8813.36	13.1055	up
mws0237	C9H16O4	Azelaic acid	Organic acids	Organic acids	123-99-9	1	30537.5	33147.7	28521	627865	602783	712901	1.34038	0.00286528	21.0783	4.39768	up
mws0232	C17H20N4O6	Riboflavin (Vitamin B2)	Others	Vitamin	83-88-5	1	9.87702e+06	1.24808e+07	1.24287e+07	3.26775e+07	3.44985e+07	2.96131e+07	1.32074	0.00071446	2.78238	1.47632	up
pme1184	C10H13N5O4	2'-Deoxyguanosine	Nucleotides and derivatives	Nucleotides and derivatives	961-07-9	3	99024.1	184703	212998	887761	615982	587007	1.25736	0.0211154	4.20907	2.0735	up
MWSslk081	C20H20O4	Bavachin	Flavonoids	Flavanones	19879-32-4	3	58385.7	43690.5	89788.5	129957	144674	121202	1.16628	0.0216093	2.06308	1.0448	up
Lmhp007836	C21H38NO7P	LysoPE 16:3	Lipids	LPE	-	1	29705.5	40332.2	57309.6	310499	264334	311176	1.31416	0.000710071	6.95742	2.79855	up
Hmxp007703	C20H22O7	5,7,8,3',4'-Pentamethoxyflavanone	Flavonoids	Flavones	-	3	9	9	9	43184.4	51057	58363.9	1.34125	0.0073449	5652.05	12.4646	up
pmb0883	C23H48NO7P	LysoPE 18:0	Lipids	LPE	69747-55-3	3	572048	927978	768350	1.48602e+06	2.1514e+06	1.83192e+06	1.24653	0.0155635	2.41112	1.26971	up
pmb0998	C10H14N5O8P	Guanosine 5'-monophosphate	Nucleotides and derivatives	Nucleotides and derivatives	85-32-5	2	280805	456032	388745	3.88763e+06	5.2649e+06	4.09937e+06	1.32874	0.0102213	11.7734	3.55746	up
Lmhp010162	C22H46NO7P	LysoPE 17:0	Lipids	LPE	-	2	182018	310578	365335	637361	561631	586025	1.17105	0.0180386	2.08061	1.057	up
Hmyn006303	C27H47O12P	LysoPI 18:3	Lipids	Glycerol ester	-	3	32907.5	32238	41353.9	958180	1.17717e+06	1.32456e+06	1.33806	0.00890535	32.4876	5.02182	up
MWS2417	C8H8O4	3-Hydroxymandelate	Organic acids	Organic acids	17119-15-2	3	9	9	9	190884	205415	230965	1.34139	0.00312485	23232	14.5038	up
Zmyn004943	C17H28O2	Norlinolenic acid	Lipids	Free fatty acids	-	3	9	9	9	141408	153415	140180	1.34138	0.000846869	16111.2	13.9758	up
Lmbn002739	C9H8O3	3-Hydroxycinnamic Acid*	Phenolic acids	Phenolic acids	14755-02-3	2	197005	315380	193674	9.20547e+06	8.90249e+06	1.21142e+07	1.33528	0.0105665	42.8041	5.41968	up
Lmbn002648	C9H8O3	α-Hydroxycinnamic Acid*	Phenolic acids	Phenolic acids	5801-57-0	2	197005	315380	193674	9.20547e+06	8.90249e+06	1.21142e+07	1.33528	0.0105665	42.8041	5.41968	up
Zahp003766	C26H28O16	Quercetin 3-O-glucoside 7-O-xyloside	Flavonoids	Flavonols	-	2	409754	621145	607990	1.42365e+06	829984	2.53217e+06	1.0954	0.167973	2.92015	1.54604	up
pme3083	C8H7NO3	2-(Formylamino)benzoic acid	Phenolic acids	Phenolic acids	3342-77-6	3	82806.7	62763.3	50989.7	1.56666e+06	1.5948e+06	2.38952e+06	1.33306	0.0219759	28.2407	4.8197	up
MWS80007	C18H32O4	13-Hydroperoxy-9Z,11E-octadecadienoic acid	Lipids	Free fatty acids	23017-93-8	3	8505.12	16036.4	17667.9	42083.4	50870.8	46056.4	1.2522	0.00110324	3.29336	1.71956	up
Lmbn005287	C18H32O4	7S,8S-DiHODE; (9Z,12Z)-(7S,8S)-Dihydroxyoctadeca-9,12-dienoic acid	Lipids	Free fatty acids	143288-65-7	3	8505.12	16036.4	17667.9	42083.4	50870.8	46056.4	1.2522	0.00110324	3.29336	1.71956	up
pme3732	C9H13N3O5	Cytidine	Nucleotides and derivatives	Nucleotides and derivatives	65-46-3	2	483135	784987	951473	1.37606e+07	2.01812e+07	1.98945e+07	1.32675	0.0141897	24.255	4.60021	up
Hmcp001509	C33H40O21	Isorhamnetin-3-O-(2''-O-xylosyl)glucoside-7-O-glucoside	Flavonoids	Flavonols	-	3	22394.5	38306.7	28551.4	118233	117063	125044	1.30989	0.000378167	4.03731	2.01339	up
pmc0682	C8H8N2	4-Aminoindole	Alkaloids	Plumerane	5192-23-4	3	575181	623123	435924	1.48963e+06	1.49514e+06	1.48504e+06	1.31325	0.00343724	2.73512	1.4516	up
Lhqp101805	C15H16O8	Skimmin (7-Hydroxycoumarin-7-O-glucoside)	Lignans and Coumarins	Coumarins	93-39-0	1	1.11766e+06	1.49667e+06	868206	5.98626e+06	4.99072e+06	4.98945e+06	1.31102	0.00137354	4.58471	2.19683	up
pme0274	C6H13NO2	6-Aminocaproic acid	Organic acids	Organic acids	60-32-2	2	9	9	9	1.10907e+06	1.14535e+06	909983	1.34125	0.00477681	117200	16.8386	up
MWS4301	C8H8O3	3-hydroxyphenylacetic acid	Phenolic acids	Phenolic acids	621-37-4	3	10959.3	9383.28	6569.28	51138.5	74468.1	69197.4	1.31902	0.0133412	7.23859	2.85571	up
mws0289	C23H46NO7P	LysoPE 18:1	Lipids	LPE	89576-29-4	3	1.41899e+06	1.59874e+06	2.0261e+06	4.88111e+06	7.10464e+06	5.0942e+06	1.29742	0.0240388	3.38631	1.75971	up
MWS20633g	C9H12NO6P	O-phosphate-L-tyrosine	Amino acids and derivatives	Amino acids and derivatives	21820-51-9	2	9	9	9	3.77351e+06	4.54883e+06	4.90851e+06	1.34138	0.0057166	490031	18.9025	up
mws0874	C10H14N5O7P	3'-Adenylic Acid	Nucleotides and derivatives	Nucleotides and derivatives	84-21-9	2	184555	391389	254468	1.41778e+06	1.51861e+06	1.47348e+06	1.29987	0.00050294	5.31046	2.40884	up
HX1361	C10H8O3	7-Methoxycoumarin	Lignans and Coumarins	Coumarins	531-59-9	1	939191	1.66797e+06	1.29821e+06	1.63322e+07	1.47435e+07	1.43185e+07	1.32844	0.000736132	11.6235	3.53898	up
mws0263	C5H7NO3	5-Oxo-L-Proline	Amino acids and derivatives	Amino acids and derivatives	98-79-3	3	38575.1	31888.6	45855.9	69917.6	114472	99861.6	1.2421	0.0409231	2.44371	1.28908	up
pmb2855	C11H20N2O8	L-Glutamine-O-glycoside	Amino acids and derivatives	Amino acids and derivatives	-	3	356761	406035	529688	1.00446e+07	1.21781e+07	1.72497e+07	1.33267	0.0269932	30.5399	4.93262	up
Lmlp004754	C14H17NO7	Ehretioside B	Alkaloids	Phenolamine	156368-84-2	3	32185.2	47463.7	68244.4	250333	194520	262878	1.2852	0.00450011	4.78541	2.25864	up
Lmcn009539	C19H34O2	E,E,Z-1,3,12-Nonadecatriene-5,14-diol	Lipids	Free fatty acids	-	1	2.14719e+06	1.80224e+06	2.80317e+06	6.52669e+06	6.41501e+06	2.86697e+06	1.06953	0.121453	2.34112	1.2272	up
mws0458	C8H8O3	Vanillin; 4-Hydroxy-3-Methoxybenzaldehyde	Phenolic acids	Phenolic acids	121-33-5	3	212122	325707	366688	559509	561577	699278	1.19614	0.00952954	2.01252	1.00901	up
Lmrj002244	C10H14N2O2	Cyclo(Pro-Pro)	Amino acids and derivatives	Amino acids and derivatives	6708-06-1	3	9	9	9	107798	75717.9	174033	1.33979	0.054241	13242.5	13.6929	up
mws0014	C10H10O4	Ferulic acid*	Phenolic acids	Phenolic acids	537-98-4	1	387926	625272	302503	3.13939e+07	3.16222e+07	30012516	1.33522	0.000169613	70.7064	6.14377	up
pme0422	C10H10O4	Isoferulic Acid*	Phenolic acids	Phenolic acids	25522-33-2	1	387926	625272	302503	3.13939e+07	3.16222e+07	30012516	1.33522	0.000169613	70.7064	6.14377	up
MWS4471	C6H10N2O4	N-Alpha-Acetyl-L-Asparagine	Amino acids and derivatives	Amino acids and derivatives	4033-40-3	3	31593.7	64963.6	40705.6	111207	139238	133556	1.23942	0.00356993	2.79756	1.48417	up
Lmhp008924	C27H50NO7P	LysoPC 19:3	Lipids	LPC	-	3	9	9	9	51175.4	75944.9	73985.4	1.34101	0.0137785	7448.36	12.8627	up
mws1422	C15H14O5	Epiafzelechin	Flavonoids	Flavanols	24808-04-6	3	543652	566809	630313	1.93476e+06	2.23546e+06	2.1131e+06	1.33526	0.00172021	3.60949	1.8518	up
pme0040	C5H5N5	Adenine	Nucleotides and derivatives	Nucleotides and derivatives	73-24-5	1	971948	967278	858933	1.15385e+07	1.18556e+07	1.50936e+07	1.33844	0.00893838	13.7546	3.78185	up
pmb0856	C23H46NO7P	LysoPE 18:1(2n isomer)	Lipids	LPE	-	3	1.21221e+06	1.39361e+06	2.22982e+06	9.34538e+06	1.30143e+07	7.76314e+06	1.29715	0.0283882	6.22934	2.63908	up
Lmyn007622	C18H36O5	9,10,18-Trihydroxystearic acid	Lipids	Free fatty acids	496-86-6	3	9	9	9	22149.9	21744.5	24552.8	1.34138	0.00147338	2535.08	11.3078	up
Hmtn001288	C9H10O4	Methyl 2,4-dihydroxyphenylacetate	Phenolic acids	Phenolic acids	67828-42-6	1	131937	167370	256517	1.85721e+06	1.25524e+06	1.65654e+06	1.31185	0.012664	8.58003	3.10098	up
ML10180524	C9H13N3O5	Cytarabine	Nucleotides and derivatives	Nucleotides and derivatives	147-94-4	1	322534	576556	394726	1.25701e+07	1.44533e+07	1.8108e+07	1.33335	0.0120146	34.8824	5.12443	up
pmb0197	C11H15N5O5	N7-Methylguanosine	Nucleotides and derivatives	Nucleotides and derivatives	20244-86-4	3	111470	104243	90868.4	340701	366352	442743	1.32787	0.00955284	3.75039	1.90704	up
Lmxp000939	C5H5N5	Zarzissine	Alkaloids	Alkaloids	160568-14-9	1	1.11589e+06	1.05704e+06	626642	8.14667e+06	8.44875e+06	1.24379e+07	1.31831	0.0229613	10.3706	3.37443	up
pmb0296	C21H40O4	1-Oleoyl-Sn-Glycerol	Lipids	Glycerol ester	129784-87-8	3	38125.5	56019.7	75595.2	156319	145398	185543	1.24912	0.00290321	2.87062	1.52136	up
Lmhp010514	C25H48NO7P	LysoPE 20:2(2n isomer)	Lipids	LPE	-	3	16868.4	11291	12340.6	36163.5	30144	28110.7	1.27204	0.00519666	2.33131	1.22114	up
Smhn002274	C19H32O7	Blumenol C glucoside; Byzantionoside B	Terpenoids	Terpene	135820-80-3	3	239835	207401	308312	564436	800350	1.30559e+06	1.22765	0.0974139	3.53436	1.82145	up
Hahn002315	C28H36O13	syringaresinol-4-O-β-D-glucopyranoside	Others	Others	-	2	198082	251450	285409	821539	1.10281e+06	1.49991e+06	1.29603	0.0429421	4.65923	2.22009	up
pmd0155	C21H43O7P	LysoPA 18:0	Lipids	Glycerol ester	22002-86-4	3	9	9	9	947182	1.3366e+06	910710	1.34112	0.0159911	118315	16.8523	up
pmb0739	C32H34O15	Tricin-4'-O-(syringyl alcohol)ether-7-O-glucoside	Flavonoids	Flavones	-	3	9	9	9	46553.9	20720.2	23671.9	1.3385	0.0655145	3368.37	11.7178	up
pmb3075	C16H16O7	3-O-p-Coumaroylshikimic acid	Phenolic acids	Phenolic acids	-	3	19233.8	20706	22893.5	54349.6	22854.5	50070.4	1.00688	0.159851	2.02559	1.01834	up
