# Supplementary material for: Genome-wide identification and expression analysis of the ADH gene family under diverse stresses in tobacco (Nicotiana tabacum L.)
Source: BMC Genomics. 2024 Jan 2;25:13. doi: 10.1186/s12864-023-09813-4 (PMC10759372; doi:10.1186/s12864-023-09813-4)
Supplement: Supplementary file 8 — Additional file 8: Table S8. Primers for real-time PCR. [file 12864_2023_9813_MOESM8_ESM.xlsx]

## Sheet: Sheet1
Table S8 Primers for real-time PCR .
Gene	Primer	Sequence (5'-3')
NtADH7	NtADH7 F	GCTGGTGCTTCAAGGATA
	NtADH7 R	CTCCGCCATCAGTCATCT
NtADH6	NtADH6 F	TTAGTAATGGAGGAAGTGG
	NtADH6 R	CAAGAATGCGAGGAAAGA
NtADH12	NtADH12 F	GGAGATAGAAGAAGTGGAGGTT
	NtADH12 R	CATCAGTATGGCACAAGG
NtADH14	NtADH14 F	CAAACACCACTATTTCCTCGTA
	NtADH14 R	ACACTGCTGGCATTCACC
NtADH10	NtADH10 F	GTGTCTGGAAGGGAACCG
	NtADH10 R	TTATGTCCGTAAGCGTCA
NtADH8	NtADH8 F	GAGGTTCAGCCAGGAGAC
	NtADH8 R	ACTCTTGCGGTCGTTCAT
NtADH22	NtADH22 F	TGGAGGATGGAAACCGAAGT
	NtADH22 R	TGACGCAGCGCAAACAAG
NtADH21	NtADH21 F	ATTCAGTGCAGCACAAAC
	NtADH21 R	CCACCTCCTCTATTACCAT
NtADH11	NtADH11 F	ATTTGGAGTGACCGATTT
	NtADH11 R	CACAACTGTTCCGAGACC
NtADH33	NtADH33 F	TCCCATCCCTTGGTCGTA
	NtADH33 R	CTTCGTTCTCGCCTTTCC
NtADH29	NtADH29 F	AGCCATTCAATCCACAAGA
	NtADH29 R	ATGGAAGGTCTGTGCGAGT
NtADH40	NtADH40 F	ACTCGCACAGACCTTCCA
	NtADH40 R	ATGCCTTGTTTACATCGTTT
NtADH38	NtADH38 F	CTGAAATCCCACCTAACCG
	NtADH38 R	CCACATAGCCTTGCTCCTT
NtADH20	NtADH20F	CATCAGGACAGAAATA
	NtADH20R	CACCAACCTAACAAGTA
NtADH24	NtADH24 F	TTCCAGAAACTGACCC
	NtADH24 R	TTCCTTCACCAACCTAA
NtADH48	NtADH48F	GGCGTGCTTCGTCCTCTTC
	NtADH48R	TTCAGCCAATCCACCTCCAT
NtADH51	NtADH51F	GGCGTGCTTCGTCCTCTTC
	NtADH51R	CCTTAGCCACCGCGTATTCA
